# Supplementary material for: Improving taxonomic classification of marine zooplankton by molecular approach: registration of taxonomically verified 18S and 28S rRNA gene sequences
Source: PeerJ. 2023 Jun 7;11:e15427. doi: 10.7717/peerj.15427 (PMC10276563; doi:10.7717/peerj.15427)
Supplement: Table S1 — List of zooplankton sequences registered in this study, ordered by rDNA, sea area, and taxonomy (species name), with sampling information (date, cruise, and station), accession number, taxonomic information (kingdom to genus) and BLAST search results. In the BLAST column, ’Other’, ’Genus’, and ’Species’ indicate that the sequences matched at a higher rank (family or higher), genus level, and species level (i.e. fully matched to pre-existing sequences) in the public database, respectively. [file peerj-11-15427-s001.xlsx]

## Sheet: SupTab1_Zoopla_list_comp
	Supplemental Table S1
	No	rDNA	Sea area	Morphologically identified taxa	Cruise	Station	Date	Accession	Sequence method	Kingdom	Phylum	Class	Order	Family	Genus	BLAST
	1	18S	East China Sea	Calanus sinicus	YK1805	St. 24	2018-06-30	LC581890	Direct	Animalia	Arthropoda	Copepoda	Calanoida	Calanidae	Calanus	Genus
	2	18S	East China Sea	Oithona similis	YK1805	St. 24	2018-06-30	LC581891	Direct	Animalia	Arthropoda	Copepoda	Cyclopoida	Oithonidae	Oithona	Species
	3	18S	East China Sea	Oncaea waldemari	YK1805	St. 24	2018-06-30	LC581892	Direct	Animalia	Arthropoda	Copepoda	Cyclopoida	Oncaeidae	Oncaea	Genus
	4	18S	East China Sea	Paracalanus parvus	YK1805	St. 24	2018-06-30	LC581893	Direct	Animalia	Arthropoda	Copepoda	Calanoida	Paracalanidae	Paracalanus	Species
	5	18S	East China Sea	Oithona nana	YK1805	St. 24	2018-06-30	LC581894	Direct	Animalia	Arthropoda	Copepoda	Cyclopoida	Oithonidae	Oithona	Species
	6	18S	East China Sea	Ditrichocorycaeus affinis	YK1801	St. 74	2018-04-27	LC581895	Direct	Animalia	Arthropoda	Copepoda	Cyclopoida	Corycaeidae	Ditrichocorycaeus	Genus
	7	18S	East China Sea	Oncaea venusta venella	YK1806	St. 9	2018-07-20	LC581896	Direct	Animalia	Arthropoda	Copepoda	Cyclopoida	Oncaeidae	Oncaea	Genus
	8	18S	East China Sea	Oncaea venusta	YK1806	St. 9	2018-07-20	LC581897	Direct	Animalia	Arthropoda	Copepoda	Cyclopoida	Oncaeidae	Oncaea	Genus
	9	18S	East China Sea	Microsetella norvegica	YK1806	St. 9	2018-07-20	LC581898	Direct	Animalia	Arthropoda	Copepoda	Harpacticoida	Ectinosomatidae	Microsetella	Genus
	10	18S	East China Sea	Oncaea venusta	YK1806	St. 9	2018-07-20	LC581899	Direct	Animalia	Arthropoda	Copepoda	Cyclopoida	Oncaeidae	Oncaea	Genus
	11	18S	East China Sea	Clausocalanus furcatus	YK1806	St. 9	2018-07-20	LC581900	Direct	Animalia	Arthropoda	Copepoda	Calanoida	Clausocalanidae	Clausocalanus	Genus
	12	18S	East China Sea	Clausocalanus minor	YK1806	St. 9	2018-07-20	LC581901	Direct	Animalia	Arthropoda	Copepoda	Calanoida	Clausocalanidae	Clausocalanus	Genus
	13	18S	East China Sea	Paracalanus aculeatus	YK1806	St. 9	2018-07-20	LC581902	Direct	Animalia	Arthropoda	Copepoda	Calanoida	Paracalanidae	Paracalanus	Species
	14	18S	East China Sea	Macrosetella gracilis	YK1806	St. 9	2018-07-20	LC581903	Direct	Animalia	Arthropoda	Copepoda	Harpacticoida	Miraciidae	Macrosetella	Genus
	15	18S	East China Sea	Oncaea media	YK1806	St. 9	2018-07-20	LC581904	Direct	Animalia	Arthropoda	Copepoda	Cyclopoida	Oncaeidae	Oncaea	Genus
	16	18S	East China Sea	Oncaea scottodicarloi	YK1806	St. 9	2018-07-20	LC581905	Direct	Animalia	Arthropoda	Copepoda	Cyclopoida	Oncaeidae	Oncaea	Genus
	17	18S	East China Sea	Clausocalanus farrani	YK1806	St. 9	2018-07-20	LC581906	Direct	Animalia	Arthropoda	Copepoda	Calanoida	Clausocalanidae	Clausocalanus	Genus
	18	18S	East China Sea	Oncaea mediterranea	YK1806	St. 9	2018-07-20	LC581907	Direct	Animalia	Arthropoda	Copepoda	Cyclopoida	Oncaeidae	Oncaea	Genus
	19	18S	Sea of Japan	Ctenocalanus vanus	YK1801	St. 89	2018-04-30	LC581908	Direct	Animalia	Arthropoda	Copepoda	Calanoida	Clausocalanidae	Ctenocalanus	Genus
	20	18S	East China Sea	Oithona setigera	YK1806	St. 9	2018-07-20	LC581909	Direct	Animalia	Arthropoda	Copepoda	Cyclopoida	Oithonidae	Oithona	Genus
	21	18S	Warm Temperate WNP	Oncaea waldemari	SY1811	C3400N	2018-11-15	LC581910	Direct	Animalia	Arthropoda	Copepoda	Cyclopoida	Oncaeidae	Oncaea	Genus
	22	18S	Warm Temperate WNP	Oncaea media	SY1811	C3400N	2018-11-15	LC581911	Direct	Animalia	Arthropoda	Copepoda	Cyclopoida	Oncaeidae	Oncaea	Genus
	23	18S	Warm Temperate WNP	Oncaea venusta	SY1811	C3400N	2018-11-15	LC581912	Direct	Animalia	Arthropoda	Copepoda	Cyclopoida	Oncaeidae	Oncaea	Genus
	24	18S	Warm Temperate WNP	Oncaea scottodicarloi	SY1811	C3400N	2018-11-15	LC581913	Direct	Animalia	Arthropoda	Copepoda	Cyclopoida	Oncaeidae	Oncaea	Genus
	25	18S	Warm Temperate WNP	Euterpina acutifrons	SY1811	C3400N	2018-11-15	LC581914	Direct	Animalia	Arthropoda	Copepoda	Harpacticoida	Tachidiidae	Euterpina	Species
	26	18S	Warm Temperate WNP	Calocalanus gracilis	SY1811	C3400N	2018-11-15	LC581915	Direct	Animalia	Arthropoda	Copepoda	Calanoida	Paracalanidae	Calocalanus	Genus
	27	18S	Warm Temperate WNP	Microsetella rosea	SY1811	C3400N	2018-11-15	LC581916	Direct	Animalia	Arthropoda	Copepoda	Harpacticoida	Ectinosomatidae	Microsetella	Genus
	28	18S	Warm Temperate WNP	Microsetella norvegica	SY1811	C3400N	2018-11-15	LC581917	Direct	Animalia	Arthropoda	Copepoda	Harpacticoida	Ectinosomatidae	Microsetella	Genus
	29	18S	Warm Temperate WNP	Oithona nana	SY1811	C3400N	2018-11-15	LC581918	Direct	Animalia	Arthropoda	Copepoda	Cyclopoida	Oithonidae	Oithona	Species
	30	18S	Warm Temperate WNP	Pleuromamma gracilis	SY1811	C3400N	2018-11-15	LC581919	Direct	Animalia	Arthropoda	Copepoda	Calanoida	Metridinidae	Pleuromamma	Genus
	31	18S	Warm Temperate WNP	Acartia negligens	SY1811	C3400N	2018-11-15	LC581920	Direct	Animalia	Arthropoda	Copepoda	Calanoida	Acartiidae	Acartia	Species
	32	18S	Warm Temperate WNP	Calanus sinicus	SY1811	C3400D	2018-11-16	LC581921	Direct	Animalia	Arthropoda	Copepoda	Calanoida	Calanidae	Calanus	Genus
	33	18S	Warm Temperate WNP	Ctenocalanus vanus	SY1811	C3400D	2018-11-16	LC581922	Direct	Animalia	Arthropoda	Copepoda	Calanoida	Clausocalanidae	Ctenocalanus	Genus
	34	18S	Warm Temperate WNP	Clausocalanus arcuicornis	SY1811	C3400N	2018-11-15	LC581923	Direct	Animalia	Arthropoda	Copepoda	Calanoida	Clausocalanidae	Clausocalanus	Genus
	35	18S	Warm Temperate WNP	Oncaea zernovi	SY1811	C3145D	2018-11-10	LC581924	Direct	Animalia	Arthropoda	Copepoda	Cyclopoida	Oncaeidae	Oncaea	Genus
	36	18S	Warm Temperate WNP	Oncaea bispinosa	SY1811	C3145D	2018-11-10	LC581925	Direct	Animalia	Arthropoda	Copepoda	Cyclopoida	Oncaeidae	Oncaea	Genus
	37	18S	Warm Temperate WNP	Oithona decipiens	SY1811	C3145D	2018-11-10	LC581926	Direct	Animalia	Arthropoda	Copepoda	Cyclopoida	Oithonidae	Oithona	Genus
	38	18S	Warm Temperate WNP	Mesocalanus tenuicornis	SY1811	C3145D	2018-11-10	LC581927	Direct	Animalia	Arthropoda	Copepoda	Calanoida	Calanidae	Mesocalanus	Others
	39	18S	Warm Temperate WNP	Mecynocera clausi	SY1811	C3000D	2018-11-12	LC581928	Direct	Animalia	Arthropoda	Copepoda	Calanoida	Paracalanidae	Mecynocera	Species
	40	18S	Warm Temperate WNP	Clausocalanus paululus	SY1811	C3000D	2018-11-12	LC581929	Direct	Animalia	Arthropoda	Copepoda	Calanoida	Clausocalanidae	Clausocalanus	Genus
	41	18S	Warm Temperate WNP	Paracalanus nanus	SY1811	C3000D	2018-11-12	LC581930	Direct	Animalia	Arthropoda	Copepoda	Calanoida	Paracalanidae	Paracalanus	Genus
	42	18S	Warm Temperate WNP	Calocalanus minutus	SY1811	C3000D	2018-11-12	LC581931	Direct	Animalia	Arthropoda	Copepoda	Calanoida	Paracalanidae	Calocalanus	Genus
	43	18S	Warm Temperate WNP	Oithona pulla	SY1811	C3000D	2018-11-12	LC581932	Direct	Animalia	Arthropoda	Copepoda	Cyclopoida	Oithonidae	Oithona	Genus
	44	18S	Warm Temperate WNP	Paracalanus sp.	SY1804	C3415	2018-04-18	LC581933	Direct	Animalia	Arthropoda	Copepoda	Calanoida	Paracalanidae	Paracalanus
	45	18S	Warm Temperate WNP	Oithona similis	SY1804	C3415	2018-04-18	LC581934	Direct	Animalia	Arthropoda	Copepoda	Cyclopoida	Oithonidae	Oithona	Species
	46	18S	Warm Temperate WNP	Oithona longispina	SY1804	C2700	2018-04-23	LC581935	Direct	Animalia	Arthropoda	Copepoda	Cyclopoida	Oithonidae	Oithona	Genus
	47	18S	Warm Temperate WNP	Clausocalanus parapergens	SY1804	C3300	2018-04-19	LC581936	Direct	Animalia	Arthropoda	Copepoda	Calanoida	Clausocalanidae	Clausocalanus	Genus
	48	18S	Warm Temperate WNP	Clausocalanus pergens	SY1804	C3300	2018-04-19	LC581937	Direct	Animalia	Arthropoda	Copepoda	Calanoida	Clausocalanidae	Clausocalanus	Genus
	49	18S	Warm Temperate WNP	Scolecithricella dentata	SY1804	C3300	2018-04-19	LC581938	Direct	Animalia	Arthropoda	Copepoda	Calanoida	Scolecitrichidae	Scolecithricella	Genus
	50	18S	Warm Temperate WNP	Temoropia mayumbaensis	YK1804	C3300	2018-04-19	LC581939	Direct	Animalia	Arthropoda	Copepoda	Calanoida	Fosshageniidae	Temoropia	Others
	51	18S	Warm Temperate WNP	Clausocalanus mastigophorus	SY1811	C3400D	2018-11-16	LC581940	Direct	Animalia	Arthropoda	Copepoda	Calanoida	Clausocalanidae	Clausocalanus	Genus
	52	18S	Cold Temperate WNP	Clausocalanus parapergens	WK1807	A02	2018-07-18	LC581941	Direct	Animalia	Arthropoda	Copepoda	Calanoida	Clausocalanidae	Clausocalanus	Genus
	53	18S	Cold Temperate WNP	Neocalanus plumchrus	WK1807	A02	2018-07-18	LC581942	Direct	Animalia	Arthropoda	Copepoda	Calanoida	Calanidae	Neocalanus	Species
	54	18S	Cold Temperate WNP	Calanus pacificus	WK1807	A02	2018-07-18	LC581943	Direct	Animalia	Arthropoda	Copepoda	Calanoida	Calanidae	Calanus	Genus
	55	18S	Cold Temperate WNP	Pseudocalanus newmani	WK1807	A02	2018-07-18	LC581944	Direct	Animalia	Arthropoda	Copepoda	Calanoida	Clausocalanidae	Pseudocalanus	Genus
	56	18S	Cold Temperate WNP	Acartia omorii	WK1807	A02	2018-07-18	LC581945	Direct	Animalia	Arthropoda	Copepoda	Calanoida	Acartiidae	Acartia	Species
	57	18S	Cold Temperate WNP	Paracalanus sp.	WK1807	A02	2018-07-18	LC581946	Direct	Animalia	Arthropoda	Copepoda	Calanoida	Paracalanidae	Paracalanus
	58	18S	Cold Temperate WNP	Pseudocalanus mimus	WK1807	A02	2018-07-18	LC581947	Direct	Animalia	Arthropoda	Copepoda	Calanoida	Clausocalanidae	Pseudocalanus	Genus
	59	18S	Cold Temperate WNP	Triconia borealis	WK1807	A02	2018-07-18	LC581948	Cloning	Animalia	Arthropoda	Copepoda	Cyclopoida	Oncaeidae	Triconia	Species
	60	18S	Cold Temperate WNP	Ditrichocorycaeus affinis	WK1807	A02	2018-07-18	LC581949	Direct	Animalia	Arthropoda	Copepoda	Cyclopoida	Corycaeidae	Ditrichocorycaeus	Genus
	61	18S	Cold Temperate WNP	Centropages abdominalis	WK1807	A02	2018-07-18	LC581950	Direct	Animalia	Arthropoda	Copepoda	Calanoida	Centropagidae	Centropages	Species
	62	18S	Cold Temperate WNP	Ctenocalanus vanus	WK1807	A21	2018-07-13	LC581951	Direct	Animalia	Arthropoda	Copepoda	Calanoida	Clausocalanidae	Ctenocalanus	Genus
	63	18S	Cold Temperate WNP	Metridia lucens	WK1807	A21	2018-07-13	LC581952	Direct	Animalia	Arthropoda	Copepoda	Calanoida	Metridinidae	Metridia	Species
	64	18S	Cold Temperate WNP	Metridia pacifica	WK1807	A21	2018-07-13	LC581953	Direct	Animalia	Arthropoda	Copepoda	Calanoida	Metridinidae	Metridia	Genus
	65	18S	Cold Temperate WNP	Centropages bradyi	WK1807	A21	2018-07-13	LC581954	Direct	Animalia	Arthropoda	Copepoda	Calanoida	Centropagidae	Centropages	Genus
	66	18S	Cold Temperate WNP	Clausocalanus pergens	WK1807	A21	2018-07-13	LC581955	Direct	Animalia	Arthropoda	Copepoda	Calanoida	Clausocalanidae	Clausocalanus	Genus
	67	18S	Cold Temperate WNP	Calocalanus tenuis	WK1807	A21	2018-07-13	LC581956	Direct	Animalia	Arthropoda	Copepoda	Calanoida	Paracalanidae	Calocalanus	Genus
	68	18S	Cold Temperate WNP	Microsetella rosea	WK1807	A21	2018-07-13	LC581957	Direct	Animalia	Arthropoda	Copepoda	Harpacticoida	Ectinosomatidae	Microsetella	Genus
	69	18S	Cold Temperate WNP	Oithona similis	WK1807	A21	2018-07-13	LC581958	Direct	Animalia	Arthropoda	Copepoda	Cyclopoida	Oithonidae	Oithona	Species
	70	18S	Cold Temperate WNP	Calanus sinicus	WK1807	A05	2018-07-17	LC581959	Direct	Animalia	Arthropoda	Copepoda	Calanoida	Calanidae	Calanus	Genus
	71	18S	Cold Temperate WNP	Mesocalanus tenuicornis	WK1807	A05	2018-07-17	LC581960	Direct	Animalia	Arthropoda	Copepoda	Calanoida	Calanidae	Mesocalanus	Others
	72	18S	Cold Temperate WNP	Neocalanus cristatus	WK1807	A05	2018-07-17	LC581961	Direct	Animalia	Arthropoda	Copepoda	Calanoida	Calanidae	Neocalanus	Species
	73	18S	Cold Temperate WNP	Neocalanus flemingeri	WK1805	A02	2018-05-18	LC581962	Direct	Animalia	Arthropoda	Copepoda	Calanoida	Calanidae	Neocalanus	Species
	74	18S	Cold Temperate WNP	Eucalanus bungii	WK1805	A01	2018-05-18	LC581963	Direct	Animalia	Arthropoda	Copepoda	Calanoida	Eucalanidae	Eucalanus	Species
	75	18S	Cold Temperate WNP	Oithona atlantica	WK1807	A01	2018-07-18	LC581964	Direct	Animalia	Arthropoda	Copepoda	Cyclopoida	Oithonidae	Oithona	Species
	76	18S	Cold Temperate WNP	Oncaea mediterranea	WK1805	A19	2018-05-13	LC581965	Direct	Animalia	Arthropoda	Copepoda	Cyclopoida	Oncaeidae	Oncaea	Genus
	77	18S	Cold Temperate WNP	Clausocalanus arcuicornis	WK1805	A19	2018-05-13	LC581966	Direct	Animalia	Arthropoda	Copepoda	Calanoida	Clausocalanidae	Clausocalanus	Genus
	78	18S	Cold Temperate WNP	Oncaea venusta	WK1805	A19	2018-05-13	LC581967	Direct	Animalia	Arthropoda	Copepoda	Cyclopoida	Oncaeidae	Oncaea	Genus
	79	18S	Cold Temperate WNP	Clausocalanus furcatus	HK1809	A21	2018-10-02	LC581968	Direct	Animalia	Arthropoda	Copepoda	Calanoida	Clausocalanidae	Clausocalanus	Genus
	80	18S	Cold Temperate WNP	Lucicutia flavicornis	HK1809	A19	2018-10-03	LC581969	Direct	Animalia	Arthropoda	Copepoda	Calanoida	Lucicutiidae	Lucicutia	Genus
	81	18S	Cold Temperate WNP	Paracalanus aculeatus	HK1809	A19	2018-10-03	LC581970	Direct	Animalia	Arthropoda	Copepoda	Calanoida	Paracalanidae	Paracalanus	Species
	82	18S	Sea of Japan	Clausocalanus pergens	TY1806	SI01	2018-06-13	LC581971	Direct	Animalia	Arthropoda	Copepoda	Calanoida	Clausocalanidae	Clausocalanus	Genus
	83	18S	Sea of Japan	Calanus sinicus	TY1806	SI01	2018-06-13	LC581972	Direct	Animalia	Arthropoda	Copepoda	Calanoida	Calanidae	Calanus	Genus
	84	18S	Sea of Japan	Scolecithricella minor	SHU1804	SI07	2018-04-17	LC581973	Direct	Animalia	Arthropoda	Copepoda	Calanoida	Scolecitrichidae	Scolecithricella	Genus
	85	18S	Sea of Japan	Metridia pacifica	TY1806	SI01	2018-06-13	LC581974	Direct	Animalia	Arthropoda	Copepoda	Calanoida	Metridinidae	Metridia	Genus
	86	18S	Sea of Japan	Paracalanus parvus	TY1806	SI01	2018-06-13	LC581975	Direct	Animalia	Arthropoda	Copepoda	Calanoida	Paracalanidae	Paracalanus	Species
	87	18S	Sea of Japan	Corycaeus affinis	TY1806	SI01	2018-06-13	LC581976	Direct	Animalia	Arthropoda	Copepoda	Cyclopoida	Corycaeidae	Corycaeus	Genus
	88	18S	Sea of Japan	Lucicutia flavicornis	TY1809	SI03	2018-09-20	LC581977	Direct	Animalia	Arthropoda	Copepoda	Calanoida	Lucicutiidae	Lucicutia	Genus
	89	18S	Sea of Japan	Temora discaudata	TY1809	SI03	2018-09-20	LC581978	Direct	Animalia	Arthropoda	Copepoda	Calanoida	Temoridae	Temora	Species
	90	18S	Sea of Japan	Microsetella norvegica	TY1809	SI03	2018-09-20	LC581979	Direct	Animalia	Arthropoda	Copepoda	Harpacticoida	Ectinosomatidae	Microsetella	Genus
	91	18S	Sea of Japan	Clausocalanus minor	TY1809	SI03	2018-09-20	LC581980	Direct	Animalia	Arthropoda	Copepoda	Calanoida	Clausocalanidae	Clausocalanus	Genus
	92	18S	Sea of Japan	Pseudocalanus newmani	SHU1804	SI01	2018-04-18	LC581981	Direct	Animalia	Arthropoda	Copepoda	Calanoida	Clausocalanidae	Pseudocalanus	Genus
	93	18S	Sea of Japan	Oithona atlantica	SHU1804	SI01	2018-04-18	LC581982	Direct	Animalia	Arthropoda	Copepoda	Cyclopoida	Oithonidae	Oithona	Species
	94	18S	Sea of Japan	Neocalanus cristatus	SHU1804	SI09	2018-04-17	LC581983	Direct	Animalia	Arthropoda	Copepoda	Calanoida	Calanidae	Neocalanus	Species
	95	18S	Sea of Japan	Neocalanus plumchrus	SHU1804	SI07	2018-04-17	LC581984	Direct	Animalia	Arthropoda	Copepoda	Calanoida	Calanidae	Neocalanus	Species
	96	18S	Sea of Japan	Pseudocalanus mimus	SHU1804	SI07	2018-04-17	LC581985	Direct	Animalia	Arthropoda	Copepoda	Calanoida	Clausocalanidae	Pseudocalanus	Genus
	97	18S	Sea of Japan	Oithona similis	SHU1804	SI07	2018-04-17	LC581986	Direct	Animalia	Arthropoda	Copepoda	Cyclopoida	Oithonidae	Oithona	Species
	98	18S	Sea of Japan	Paraeuchaeta elongata	SHU1804	SI09	2018-04-17	LC581987	Direct	Animalia	Arthropoda	Copepoda	Calanoida	Euchaetidae	Paraeuchaeta	Genus
	99	18S	Sea of Japan	Oncaea venusta	TY1809	SI01	2018-09-21	LC581988	Cloning	Animalia	Arthropoda	Copepoda	Cyclopoida	Oncaeidae	Oncaea	Genus
	100	18S	Sea of Japan	Sagitta enflata	TY1809	SI01	2018-09-21	LC581989	Direct	Animalia	Chaetognatha	Sagittoidea	Aphragmophora	Sagittidae	Sagitta	Genus
	101	18S	Sea of Japan	Nannocalanus minor	TY1809	SI01	2018-09-21	LC581990	Direct	Animalia	Arthropoda	Copepoda	Calanoida	Calanidae	Nannocalanus	Others
	102	18S	Sea of Japan	Subeucalanus subcrassus	TY1809	SI01	2018-09-21	LC581991	Direct	Animalia	Arthropoda	Copepoda	Calanoida	Subeucalanidae	Subeucalanus	Genus
	103	18S	Sea of Japan	Triconia conifera	TY1809	SI01	2018-09-21	LC581992	Direct	Animalia	Arthropoda	Copepoda	Cyclopoida	Oncaeidae	Triconia	Genus
	104	18S	Sea of Japan	Oithona plumifera	TY1809	SI01	2018-09-21	LC581993	Direct	Animalia	Arthropoda	Copepoda	Cyclopoida	Oithonidae	Oithona	Genus
	105	18S	Sea of Japan	Clausocalanus farrani	TY1809	SI01	2018-09-21	LC581994	Direct	Animalia	Arthropoda	Copepoda	Calanoida	Clausocalanidae	Clausocalanus	Genus
	106	18S	Sea of Japan	Clausocalanus furcatus	TY1809	SI01	2018-09-21	LC581995	Direct	Animalia	Arthropoda	Copepoda	Calanoida	Clausocalanidae	Clausocalanus	Genus
	107	18S	Sea of Japan	Eucalanus hyalinus	TY1809	SI01	2018-09-21	LC581996	Direct	Animalia	Arthropoda	Copepoda	Calanoida	Eucalanidae	Eucalanus	Genus
	108	18S	Sea of Japan	Parathemisto japonica	TY1809	SI01	2018-09-21	LC581997	Direct	Animalia	Arthropoda	Malacostraca	Amphipoda	Hyperiidae	Parathemisto	Genus
	109	18S	Sea of Japan	Euphausia pacifica	TY1809	SI01	2018-09-21	LC581998	Direct	Animalia	Arthropoda	Malacostraca	Euphausiacea	Euphausiidae	Euphausia	Species
	110	18S	Sea of Japan	Evadne spinifera	TY1809	SI01	2018-09-21	LC581999	Cloning	Animalia	Arthropoda	Branchiopoda	Onychopoda	Podonidae	Evadne	Genus
	111	18S	Sea of Japan	Sagitta elegans	TY1809	SI01	2018-09-21	LC582000	Direct	Animalia	Chaetognatha	Sagittoidea	Aphragmophora	Sagittidae	Sagitta	Species
	112	18S	Sea of Okhotsk	Corycaeus affinis				LC582001	Direct	Animalia	Arthropoda	Copepoda	Cyclopoida	Corycaeidae	Corycaeus	Genus
	113	18S	Sea of Okhotsk	Mesocalanus tenuicornis				LC582002	Direct	Animalia	Arthropoda	Copepoda	Calanoida	Calanidae	Mesocalanus	Others
	114	18S	Sea of Okhotsk	Neocalanus flemingeri				LC582003	Direct	Animalia	Arthropoda	Copepoda	Calanoida	Calanidae	Neocalanus	Species
	115	18S	Sea of Okhotsk	Neocalanus plumchrus				LC582004	Direct	Animalia	Arthropoda	Copepoda	Calanoida	Calanidae	Neocalanus	Species
	116	18S	Sea of Okhotsk	Metridia sp.				LC582005	Direct	Animalia	Arthropoda	Copepoda	Calanoida	Metridinidae	Metridia
	117	18S	Sea of Okhotsk	Pseudocalanus mimus				LC582006	Direct	Animalia	Arthropoda	Copepoda	Calanoida	Clausocalanidae	Pseudocalanus	Genus
	118	18S	Sea of Okhotsk	Pseudocalanus newmani				LC582007	Direct	Animalia	Arthropoda	Copepoda	Calanoida	Clausocalanidae	Pseudocalanus	Genus
	119	18S	Sea of Okhotsk	Eucalanus bungii				LC582008	Direct	Animalia	Arthropoda	Copepoda	Calanoida	Eucalanidae	Eucalanus	Species
	120	18S	Sea of Okhotsk	Metridia okhotensis				LC582009	Direct	Animalia	Arthropoda	Copepoda	Calanoida	Metridinidae	Metridia	Species
	121	18S	Sea of Okhotsk	Metridia pacifica				LC582010	Direct	Animalia	Arthropoda	Copepoda	Calanoida	Metridinidae	Metridia	Genus
	122	18S	Sea of Okhotsk	Paracalanus parvus				LC582011	Direct	Animalia	Arthropoda	Copepoda	Calanoida	Paracalanidae	Paracalanus	Species
	123	18S	Sea of Okhotsk	Oithona atlantica				LC582012	Direct	Animalia	Arthropoda	Copepoda	Cyclopoida	Oithonidae	Oithona	Species
	124	18S	Sea of Okhotsk	Oithona similis				LC582013	Direct	Animalia	Arthropoda	Copepoda	Cyclopoida	Oithonidae	Oithona	Species
	125	18S	Sea of Okhotsk	Microsetella norvegica				LC582014	Direct	Animalia	Arthropoda	Copepoda	Harpacticoida	Ectinosomatidae	Microsetella	Genus
	126	18S	Sea of Okhotsk	Oncaea waldemari				LC582015	Direct	Animalia	Arthropoda	Copepoda	Cyclopoida	Oncaeidae	Oncaea	Genus
	127	18S	Sea of Okhotsk	Triconia borealis				LC582016	Direct	Animalia	Arthropoda	Copepoda	Cyclopoida	Oncaeidae	Triconia	Species
	128	18S	Sea of Okhotsk	Scolecithricella minor				LC582017	Direct	Animalia	Arthropoda	Copepoda	Calanoida	Scolecitrichidae	Scolecithricella	Genus
	129	18S	Sea of Okhotsk	Microcalanus pygmaeus				LC582018	Direct	Animalia	Arthropoda	Copepoda	Calanoida	Clausocalanidae	Microcalanus	Others
	130	18S	Sea of Okhotsk	Neocalanus cristatus				LC582019	Direct	Animalia	Arthropoda	Copepoda	Calanoida	Calanidae	Neocalanus	Species
	131	18S	Sea of Okhotsk	Paracalanus parvus				LC582020	Direct	Animalia	Arthropoda	Copepoda	Calanoida	Paracalanidae	Paracalanus	Species
	132	18S	Sea of Okhotsk	Calanus pacificus				LC582021	Direct	Animalia	Arthropoda	Copepoda	Calanoida	Calanidae	Calanus	Genus
	133	18S	Sea of Okhotsk	Calanus glacialis				LC582022	Direct	Animalia	Arthropoda	Copepoda	Calanoida	Calanidae	Calanus	Species
	134	18S	Sea of Okhotsk	Calanus sinicus				LC582023	Direct	Animalia	Arthropoda	Copepoda	Calanoida	Calanidae	Calanus	Genus
	135	18S	Sea of Okhotsk	Euphausia pacifica				LC582024	Direct	Animalia	Arthropoda	Malacostraca	Euphausiacea	Euphausiidae	Euphausia	Species
	136	18S	Sea of Okhotsk	Parathemisto japonica				LC582025	Direct	Animalia	Arthropoda	Malacostraca	Amphipoda	Hyperiidae	Parathemisto	Genus
	137	18S	Nansei Islands	Bestiolina similis				LC582026	Direct	Animalia	Arthropoda	Copepoda	Calanoida	Paracalanidae	Bestiolina	Others
	138	18S	Nansei Islands	Oithona simplex				LC582027	Direct	Animalia	Arthropoda	Copepoda	Cyclopoida	Oithonidae	Oithona	Species
	139	18S	Nansei Islands	Tortanus gracilis				LC582028	Cloning	Animalia	Arthropoda	Copepoda	Calanoida	Tortanidae	Tortanus	Others
	140	18S	Nansei Islands	Calanopia elliptica				LC582029	Cloning	Animalia	Arthropoda	Copepoda	Calanoida	Pontellidae	Calanopia	Others
	141	18S	Nansei Islands	Dioithona rigida				LC582030	Direct	Animalia	Arthropoda	Copepoda	Cyclopoida	Oithonidae	Dioithona	Genus
	142	18S	Nansei Islands	Canthocalanus pauper				LC582031	Direct	Animalia	Arthropoda	Copepoda	Calanoida	Calanidae	Canthocalanus	Species
	143	18S	Nansei Islands	Acartia fossae				LC582032	Direct	Animalia	Arthropoda	Copepoda	Calanoida	Acartiidae	Acartia	Genus
	144	18S	Nansei Islands	Paracalanus sp.				LC582033	Direct	Animalia	Arthropoda	Copepoda	Calanoida	Paracalanidae	Paracalanus
	145	18S	Nansei Islands	Acartia negligens				LC582034	Cloning	Animalia	Arthropoda	Copepoda	Calanoida	Acartiidae	Acartia	Species
	146	18S	Nansei Islands	Delius nudus				LC582035	Direct	Animalia	Arthropoda	Copepoda	Calanoida	Paracalanidae	Delius	Others
	147	18S	Nansei Islands	Acartia bispinosa				LC582036	Direct	Animalia	Arthropoda	Copepoda	Calanoida	Acartiidae	Acartia	Genus
	148	18S	Nansei Islands	Centropages orsinii				LC582037	Direct	Animalia	Arthropoda	Copepoda	Calanoida	Centropagidae	Centropages	Genus
	149	18S	Nansei Islands	Undinula vulgaris				LC582038	Direct	Animalia	Arthropoda	Copepoda	Calanoida	Calanidae	Undinula	Others
	150	18S	Nansei Islands	Candacia discaudata				LC582039	Direct	Animalia	Arthropoda	Copepoda	Calanoida	Candaciidae	Candacia	Genus
	151	18S	Nansei Islands	Cosmocalanus darwini				LC582040	Direct	Animalia	Arthropoda	Copepoda	Calanoida	Calanidae	Cosmocalanus	Species
	152	18S	Nansei Islands	Macrosetella gracilis				LC582041	Direct	Animalia	Arthropoda	Copepoda	Harpacticoida	Miraciidae	Macrosetella	Genus
	153	18S	Nansei Islands	Farranula carinata				LC582042	Cloning	Animalia	Arthropoda	Copepoda	Cyclopoida	Corycaeidae	Farranula	Others
	154	18S	Nansei Islands	Oithona aruensis				LC582043	Direct	Animalia	Arthropoda	Copepoda	Cyclopoida	Oithonidae	Oithona	Genus
	155	18S	Nansei Islands	Oncaea venusta				LC582044	Cloning	Animalia	Arthropoda	Copepoda	Cyclopoida	Oncaeidae	Oncaea	Genus
	156	18S	Nansei Islands	Mecynocera clausi				LC582045	Direct	Animalia	Arthropoda	Copepoda	Calanoida	Paracalanidae	Mecynocera	Species
	157	18S	Nansei Islands	Clausocalanus furcatus				LC582046	Cloning	Animalia	Arthropoda	Copepoda	Calanoida	Clausocalanidae	Clausocalanus	Genus
	158	18S	Nansei Islands	Acartia danae				LC582047	Direct	Animalia	Arthropoda	Copepoda	Calanoida	Acartiidae	Acartia	Species
	159	18S	Nansei Islands	Labidocera laevidentata				LC582048	Direct	Animalia	Arthropoda	Copepoda	Calanoida	Pontellidae	Labidocera	Genus
	160	18S	Nansei Islands	Calanopia minor				LC582049	Direct	Animalia	Arthropoda	Copepoda	Calanoida	Pontellidae	Calanopia	Others
	161	18S	Nansei Islands	Oithona tenuis				LC582050	Direct	Animalia	Arthropoda	Copepoda	Cyclopoida	Oithonidae	Oithona	Genus
	162	18S	Nansei Islands	Microsetella norvegica				LC582051	Direct	Animalia	Arthropoda	Copepoda	Harpacticoida	Ectinosomatidae	Microsetella	Genus
	163	18S	Nansei Islands	Oithona plumifera				LC582052	Direct	Animalia	Arthropoda	Copepoda	Cyclopoida	Oithonidae	Oithona	Genus
	164	18S	Nansei Islands	Oithona attenuata				LC582053	Direct	Animalia	Arthropoda	Copepoda	Cyclopoida	Oithonidae	Oithona	Species
	165	18S	Nansei Islands	Oithona oculata				LC582054	Direct	Animalia	Arthropoda	Copepoda	Cyclopoida	Oithonidae	Oithona	Species
	166	18S	Nansei Islands	Paracalanus crassirostris				LC582055	Direct	Animalia	Arthropoda	Copepoda	Calanoida	Paracalanidae	Paracalanus	Species
	1	28S	East China Sea	Calanus sinicus	YK1805	St. 24	2018-06-30	LC582056	Direct	Animalia	Arthropoda	Copepoda	Calanoida	Calanidae	Calanus	Species
	2	28S	East China Sea	Oithona similis	YK1805	St. 24	2018-06-30	LC582057	Direct	Animalia	Arthropoda	Copepoda	Cyclopoida	Oithonidae	Oithona	Species
	3	28S	East China Sea	Oncaea waldemari	YK1805	St. 24	2018-06-30	LC582058	Direct	Animalia	Arthropoda	Copepoda	Cyclopoida	Oncaeidae	Oncaea	Genus
	4	28S	East China Sea	Paracalanus parvus	YK1805	St. 24	2018-06-30	LC582059	Direct	Animalia	Arthropoda	Copepoda	Calanoida	Paracalanidae	Paracalanus	Species
	5	28S	East China Sea	Oithona nana	YK1805	St. 24	2018-06-30	LC582060	Direct	Animalia	Arthropoda	Copepoda	Cyclopoida	Oithonidae	Oithona	Species
	6	28S	East China Sea	Ditrichocorycaeus affinis	YK1801	St. 74	2018-04-27	LC582061	Direct	Animalia	Arthropoda	Copepoda	Cyclopoida	Corycaeidae	Ditrichocorycaeus	Genus
	7	28S	East China Sea	Oncaea venusta venella	YK1806	St. 9	2018-07-20	LC582062	Direct	Animalia	Arthropoda	Copepoda	Cyclopoida	Oncaeidae	Oncaea	Genus
	8	28S	East China Sea	Oncaea venusta	YK1806	St. 9	2018-07-20	LC582063	Direct	Animalia	Arthropoda	Copepoda	Cyclopoida	Oncaeidae	Oncaea	Genus
	9	28S	East China Sea	Microsetella norvegica	YK1806	St. 9	2018-07-20	LC582064	Direct	Animalia	Arthropoda	Copepoda	Harpacticoida	Ectinosomatidae	Microsetella	Others
	10	28S	East China Sea	Oncaea venusta	YK1806	St. 9	2018-07-20	LC582065	Direct	Animalia	Arthropoda	Copepoda	Cyclopoida	Oncaeidae	Oncaea	Genus
	11	28S	East China Sea	Clausocalanus furcatus	YK1806	St. 9	2018-07-20	LC582066	Direct	Animalia	Arthropoda	Copepoda	Calanoida	Clausocalanidae	Clausocalanus	Species
	12	28S	East China Sea	Clausocalanus minor	YK1806	St. 9	2018-07-20	LC582067	Direct	Animalia	Arthropoda	Copepoda	Calanoida	Clausocalanidae	Clausocalanus	Species
	13	28S	East China Sea	Paracalanus aculeatus	YK1806	St. 9	2018-07-20	LC582068	Direct	Animalia	Arthropoda	Copepoda	Calanoida	Paracalanidae	Paracalanus	Species
	14	28S	East China Sea	Macrosetella gracilis	YK1806	St. 9	2018-07-20	LC582069	Direct	Animalia	Arthropoda	Copepoda	Harpacticoida	Miraciidae	Macrosetella	Genus
	15	28S	East China Sea	Oncaea media	YK1806	St. 9	2018-07-20	LC582070	Direct	Animalia	Arthropoda	Copepoda	Cyclopoida	Oncaeidae	Oncaea	Species
	16	28S	East China Sea	Oncaea scottodicarloi	YK1806	St. 9	2018-07-20	LC582071	Direct	Animalia	Arthropoda	Copepoda	Cyclopoida	Oncaeidae	Oncaea	Genus
	17	28S	East China Sea	Clausocalanus farrani	YK1806	St. 9	2018-07-20	LC582072	Direct	Animalia	Arthropoda	Copepoda	Calanoida	Clausocalanidae	Clausocalanus	Species
	18	28S	East China Sea	Oncaea mediterranea	YK1806	St. 9	2018-07-20	LC582073	Direct	Animalia	Arthropoda	Copepoda	Cyclopoida	Oncaeidae	Oncaea	Species
	19	28S	Sea of Japan	Ctenocalanus vanus	YK1801	St. 89	2018-04-30	LC582074	Direct	Animalia	Arthropoda	Copepoda	Calanoida	Clausocalanidae	Ctenocalanus	Species
	20	28S	East China Sea	Oithona setigera	YK1806	St. 9	2018-07-20	LC582075	Direct	Animalia	Arthropoda	Copepoda	Cyclopoida	Oithonidae	Oithona	Genus
	21	28S	Warm Temperate WNP	Oncaea waldemari	SY1811	C3400N	2018-11-15	LC582076	Direct	Animalia	Arthropoda	Copepoda	Cyclopoida	Oncaeidae	Oncaea	Genus
	22	28S	Warm Temperate WNP	Oncaea media	SY1811	C3400N	2018-11-15	LC582077	Direct	Animalia	Arthropoda	Copepoda	Cyclopoida	Oncaeidae	Oncaea	Species
	23	28S	Warm Temperate WNP	Oncaea venusta	SY1811	C3400N	2018-11-15	LC582078	Direct	Animalia	Arthropoda	Copepoda	Cyclopoida	Oncaeidae	Oncaea	Genus
	24	28S	Warm Temperate WNP	Oncaea scottodicarloi	SY1811	C3400N	2018-11-15	LC582079	Direct	Animalia	Arthropoda	Copepoda	Cyclopoida	Oncaeidae	Oncaea	Genus
	25	28S	Warm Temperate WNP	Euterpina acutifrons	SY1811	C3400N	2018-11-15	LC582080	Direct	Animalia	Arthropoda	Copepoda	Harpacticoida	Tachidiidae	Euterpina	Species
	26	28S	Warm Temperate WNP	Calocalanus gracilis	SY1811	C3400N	2018-11-15	LC582081	Direct	Animalia	Arthropoda	Copepoda	Calanoida	Paracalanidae	Calocalanus	Species
	27	28S	Warm Temperate WNP	Microsetella rosea	SY1811	C3400N	2018-11-15	LC582082	Direct	Animalia	Arthropoda	Copepoda	Harpacticoida	Ectinosomatidae	Microsetella	Others
	28	28S	Warm Temperate WNP	Microsetella norvegica	SY1811	C3400N	2018-11-15	LC582083	Cloning	Animalia	Arthropoda	Copepoda	Harpacticoida	Ectinosomatidae	Microsetella	Others
	29	28S	Warm Temperate WNP	Oithona nana	SY1811	C3400N	2018-11-15	LC582084	Direct	Animalia	Arthropoda	Copepoda	Cyclopoida	Oithonidae	Oithona	Species
	30	28S	Warm Temperate WNP	Pleuromamma gracilis	SY1811	C3400N	2018-11-15	LC582085	Direct	Animalia	Arthropoda	Copepoda	Calanoida	Metridinidae	Pleuromamma	Species
	31	28S	Warm Temperate WNP	Acartia negligens	SY1811	C3400N	2018-11-15	LC582086	Cloning	Animalia	Arthropoda	Copepoda	Calanoida	Acartiidae	Acartia	Species
	32	28S	Warm Temperate WNP	Calanus sinicus	SY1811	C3400D	2018-11-16	LC582087	Direct	Animalia	Arthropoda	Copepoda	Calanoida	Calanidae	Calanus	Species
	33	28S	Warm Temperate WNP	Ctenocalanus vanus	SY1811	C3400D	2018-11-16	LC582088	Direct	Animalia	Arthropoda	Copepoda	Calanoida	Clausocalanidae	Ctenocalanus	Species
	34	28S	Warm Temperate WNP	Clausocalanus arcuicornis	SY1811	C3400N	2018-11-15	LC582089	Direct	Animalia	Arthropoda	Copepoda	Calanoida	Clausocalanidae	Clausocalanus	Species
	35	28S	Warm Temperate WNP	Oncaea zernovi	SY1811	C3145D	2018-11-10	LC582090	Cloning	Animalia	Arthropoda	Copepoda	Cyclopoida	Oncaeidae	Oncaea	Genus
	36	28S	Warm Temperate WNP	Oncaea bispinosa	SY1811	C3145D	2018-11-10	LC582091	Direct	Animalia	Arthropoda	Copepoda	Cyclopoida	Oncaeidae	Oncaea	Genus
	37	28S	Warm Temperate WNP	Oithona decipiens	SY1811	C3145D	2018-11-10	LC582092	Cloning	Animalia	Arthropoda	Copepoda	Cyclopoida	Oithonidae	Oithona	Genus
	38	28S	Warm Temperate WNP	Mesocalanus tenuicornis	SY1811	C3145D	2018-11-10	LC582093	Cloning	Animalia	Arthropoda	Copepoda	Calanoida	Calanidae	Mesocalanus	Species
	39	28S	Warm Temperate WNP	Mecynocera clausi	SY1811	C3000D	2018-11-12	LC582094	Direct	Animalia	Arthropoda	Copepoda	Calanoida	Paracalanidae	Mecynocera	Species
	40	28S	Warm Temperate WNP	Clausocalanus paululus	SY1811	C3000D	2018-11-12	LC582095	Direct	Animalia	Arthropoda	Copepoda	Calanoida	Clausocalanidae	Clausocalanus	Species
	41	28S	Warm Temperate WNP	Paracalanus nanus	SY1811	C3000D	2018-11-12	LC582096	Direct	Animalia	Arthropoda	Copepoda	Calanoida	Paracalanidae	Paracalanus	Species
	42	28S	Warm Temperate WNP	Calocalanus minutus	SY1811	C3000D	2018-11-12	LC582097	Cloning	Animalia	Arthropoda	Copepoda	Calanoida	Paracalanidae	Calocalanus	Species
	43	28S	Warm Temperate WNP	Oithona pulla	SY1811	C3000D	2018-11-12	LC582098	Direct	Animalia	Arthropoda	Copepoda	Cyclopoida	Oithonidae	Oithona	Genus
	44	28S	Warm Temperate WNP	Paracalanus sp.	SY1804	C3415	2018-04-18	LC582099	Direct	Animalia	Arthropoda	Copepoda	Calanoida	Paracalanidae	Paracalanus
	45	28S	Warm Temperate WNP	Oithona similis	SY1804	C3415	2018-04-18	LC582100	Direct	Animalia	Arthropoda	Copepoda	Cyclopoida	Oithonidae	Oithona	Species
	46	28S	Warm Temperate WNP	Oithona longispina	SY1804	C2700	2018-04-23	LC582101	Direct	Animalia	Arthropoda	Copepoda	Cyclopoida	Oithonidae	Oithona	Genus
	47	28S	Warm Temperate WNP	Clausocalanus parapergens	SY1804	C3300	2018-04-19	LC582102	Direct	Animalia	Arthropoda	Copepoda	Calanoida	Clausocalanidae	Clausocalanus	Genus
	48	28S	Warm Temperate WNP	Clausocalanus pergens	SY1804	C3300	2018-04-19	LC582103	Direct	Animalia	Arthropoda	Copepoda	Calanoida	Clausocalanidae	Clausocalanus	Species
	49	28S	Warm Temperate WNP	Scolecithricella dentata	SY1804	C3300	2018-04-19	LC582104	Direct	Animalia	Arthropoda	Copepoda	Calanoida	Scolecitrichidae	Scolecithricella	Others
	50	28S	Warm Temperate WNP	Temoropia mayumbaensis	YK1804	C3300	2018-04-19	LC582105	Direct	Animalia	Arthropoda	Copepoda	Calanoida	Fosshageniidae	Temoropia	Species
	51	28S	Warm Temperate WNP	Clausocalanus mastigophorus	SY1811	C3400D	2018-11-16	LC582106	Direct	Animalia	Arthropoda	Copepoda	Calanoida	Clausocalanidae	Clausocalanus	Species
	52	28S	Cold Temperate WNP	Clausocalanus parapergens	WK1807	A02	2018-07-18	LC582107	Direct	Animalia	Arthropoda	Copepoda	Calanoida	Clausocalanidae	Clausocalanus	Genus
	53	28S	Cold Temperate WNP	Neocalanus plumchrus	WK1807	A02	2018-07-18	LC582108	Direct	Animalia	Arthropoda	Copepoda	Calanoida	Calanidae	Neocalanus	Species
	54	28S	Cold Temperate WNP	Calanus pacificus	WK1807	A02	2018-07-18	LC582109	Direct	Animalia	Arthropoda	Copepoda	Calanoida	Calanidae	Calanus	Species
	55	28S	Cold Temperate WNP	Pseudocalanus newmani	WK1807	A02	2018-07-18	LC582110	Direct	Animalia	Arthropoda	Copepoda	Calanoida	Clausocalanidae	Pseudocalanus	Genus
	56	28S	Cold Temperate WNP	Acartia omorii	WK1807	A02	2018-07-18	Not obtained	Cloning	Animalia	Arthropoda	Copepoda	Calanoida	Acartiidae	Acartia
	57	28S	Cold Temperate WNP	Paracalanus sp.	WK1807	A02	2018-07-18	LC582111	Direct	Animalia	Arthropoda	Copepoda	Calanoida	Paracalanidae	Paracalanus
	58	28S	Cold Temperate WNP	Pseudocalanus mimus	WK1807	A02	2018-07-18	LC582112	Direct	Animalia	Arthropoda	Copepoda	Calanoida	Clausocalanidae	Pseudocalanus	Species
	59	28S	Cold Temperate WNP	Triconia borealis	WK1807	A02	2018-07-18	LC582113	Cloning	Animalia	Arthropoda	Copepoda	Cyclopoida	Oncaeidae	Triconia	Species
	60	28S	Cold Temperate WNP	Ditrichocorycaeus affinis	WK1807	A02	2018-07-18	LC582114	Cloning	Animalia	Arthropoda	Copepoda	Cyclopoida	Corycaeidae	Ditrichocorycaeus	Genus
	61	28S	Cold Temperate WNP	Centropages abdominalis	WK1807	A02	2018-07-18	LC582115	Direct	Animalia	Arthropoda	Copepoda	Calanoida	Centropagidae	Centropages	Species
	62	28S	Cold Temperate WNP	Ctenocalanus vanus	WK1807	A21	2018-07-13	LC582116	Direct	Animalia	Arthropoda	Copepoda	Calanoida	Clausocalanidae	Ctenocalanus	Species
	63	28S	Cold Temperate WNP	Metridia lucens	WK1807	A21	2018-07-13	LC582117	Direct	Animalia	Arthropoda	Copepoda	Calanoida	Metridinidae	Metridia	Species
	64	28S	Cold Temperate WNP	Metridia pacifica	WK1807	A21	2018-07-13	LC582118	Direct	Animalia	Arthropoda	Copepoda	Calanoida	Metridinidae	Metridia	Species
	65	28S	Cold Temperate WNP	Centropages bradyi	WK1807	A21	2018-07-13	LC582119	Direct	Animalia	Arthropoda	Copepoda	Calanoida	Centropagidae	Centropages	Others
	66	28S	Cold Temperate WNP	Clausocalanus pergens	WK1807	A21	2018-07-13	LC582120	Direct	Animalia	Arthropoda	Copepoda	Calanoida	Clausocalanidae	Clausocalanus	Species
	67	28S	Cold Temperate WNP	Calocalanus tenuis	WK1807	A21	2018-07-13	LC582121	Direct	Animalia	Arthropoda	Copepoda	Calanoida	Paracalanidae	Calocalanus	Genus
	68	28S	Cold Temperate WNP	Microsetella rosea	WK1807	A21	2018-07-13	LC582122	Direct	Animalia	Arthropoda	Copepoda	Harpacticoida	Ectinosomatidae	Microsetella	Others
	69	28S	Cold Temperate WNP	Oithona similis	WK1807	A21	2018-07-13	LC582123	Direct	Animalia	Arthropoda	Copepoda	Cyclopoida	Oithonidae	Oithona	Species
	70	28S	Cold Temperate WNP	Calanus sinicus	WK1807	A05	2018-07-17	LC582124	Direct	Animalia	Arthropoda	Copepoda	Calanoida	Calanidae	Calanus	Species
	71	28S	Cold Temperate WNP	Mesocalanus tenuicornis	WK1807	A05	2018-07-17	LC582125	Direct	Animalia	Arthropoda	Copepoda	Calanoida	Calanidae	Mesocalanus	Species
	72	28S	Cold Temperate WNP	Neocalanus cristatus	WK1807	A05	2018-07-17	LC582126	Direct	Animalia	Arthropoda	Copepoda	Calanoida	Calanidae	Neocalanus	Species
	73	28S	Cold Temperate WNP	Neocalanus flemingeri	WK1805	A02	2018-05-18	LC582127	Direct	Animalia	Arthropoda	Copepoda	Calanoida	Calanidae	Neocalanus	Species
	74	28S	Cold Temperate WNP	Eucalanus bungii	WK1805	A01	2018-05-18	LC582128	Direct	Animalia	Arthropoda	Copepoda	Calanoida	Eucalanidae	Eucalanus	Species
	75	28S	Cold Temperate WNP	Oithona atlantica	WK1807	A01	2018-07-18	LC582129	Direct	Animalia	Arthropoda	Copepoda	Cyclopoida	Oithonidae	Oithona	Species
	76	28S	Cold Temperate WNP	Oncaea mediterranea	WK1805	A19	2018-05-13	LC582130	Direct	Animalia	Arthropoda	Copepoda	Cyclopoida	Oncaeidae	Oncaea	Species
	77	28S	Cold Temperate WNP	Clausocalanus arcuicornis	WK1805	A19	2018-05-13	LC582131	Direct	Animalia	Arthropoda	Copepoda	Calanoida	Clausocalanidae	Clausocalanus	Species
	78	28S	Cold Temperate WNP	Oncaea venusta	WK1805	A19	2018-05-13	LC582132	Direct	Animalia	Arthropoda	Copepoda	Cyclopoida	Oncaeidae	Oncaea	Genus
	79	28S	Cold Temperate WNP	Clausocalanus furcatus	HK1809	A21	2018-10-02	LC582133	Direct	Animalia	Arthropoda	Copepoda	Calanoida	Clausocalanidae	Clausocalanus	Species
	80	28S	Cold Temperate WNP	Lucicutia flavicornis	HK1809	A19	2018-10-03	LC582134	Direct	Animalia	Arthropoda	Copepoda	Calanoida	Lucicutiidae	Lucicutia	Species
	81	28S	Cold Temperate WNP	Paracalanus aculeatus	HK1809	A19	2018-10-03	LC582135	Direct	Animalia	Arthropoda	Copepoda	Calanoida	Paracalanidae	Paracalanus	Species
	82	28S	Sea of Japan	Clausocalanus pergens	TY1806	SI01	2018-06-13	LC582136	Direct	Animalia	Arthropoda	Copepoda	Calanoida	Clausocalanidae	Clausocalanus	Species
	83	28S	Sea of Japan	Calanus sinicus	TY1806	SI01	2018-06-13	LC582137	Direct	Animalia	Arthropoda	Copepoda	Calanoida	Calanidae	Calanus	Species
	84	28S	Sea of Japan	Scolecithricella minor	SHU1804	SI07	2018-04-17	LC582138	Direct	Animalia	Arthropoda	Copepoda	Calanoida	Scolecitrichidae	Scolecithricella	Others
	85	28S	Sea of Japan	Metridia pacifica	TY1806	SI01	2018-06-13	LC582139	Direct	Animalia	Arthropoda	Copepoda	Calanoida	Metridinidae	Metridia	Species
	86	28S	Sea of Japan	Paracalanus parvus	TY1806	SI01	2018-06-13	LC582140	Direct	Animalia	Arthropoda	Copepoda	Calanoida	Paracalanidae	Paracalanus	Species
	87	28S	Sea of Japan	Corycaeus affinis	TY1806	SI01	2018-06-13	LC582141	Direct	Animalia	Arthropoda	Copepoda	Cyclopoida	Corycaeidae	Corycaeus	Genus
	88	28S	Sea of Japan	Lucicutia flavicornis	TY1809	SI03	2018-09-20	LC582142	Direct	Animalia	Arthropoda	Copepoda	Calanoida	Lucicutiidae	Lucicutia	Species
	89	28S	Sea of Japan	Temora discaudata	TY1809	SI03	2018-09-20	LC582143	Direct	Animalia	Arthropoda	Copepoda	Calanoida	Temoridae	Temora	Species
	90	28S	Sea of Japan	Microsetella norvegica	TY1809	SI03	2018-09-20	LC582144	Direct	Animalia	Arthropoda	Copepoda	Harpacticoida	Ectinosomatidae	Microsetella	Others
	91	28S	Sea of Japan	Clausocalanus minor	TY1809	SI03	2018-09-20	LC582145	Direct	Animalia	Arthropoda	Copepoda	Calanoida	Clausocalanidae	Clausocalanus	Species
	92	28S	Sea of Japan	Pseudocalanus newmani	SHU1804	SI01	2018-04-18	LC582146	Direct	Animalia	Arthropoda	Copepoda	Calanoida	Clausocalanidae	Pseudocalanus	Genus
	93	28S	Sea of Japan	Oithona atlantica	SHU1804	SI01	2018-04-18	LC582147	Direct	Animalia	Arthropoda	Copepoda	Cyclopoida	Oithonidae	Oithona	Species
	94	28S	Sea of Japan	Neocalanus cristatus	SHU1804	SI09	2018-04-17	LC582148	Direct	Animalia	Arthropoda	Copepoda	Calanoida	Calanidae	Neocalanus	Species
	95	28S	Sea of Japan	Neocalanus plumchrus	SHU1804	SI07	2018-04-17	LC582149	Direct	Animalia	Arthropoda	Copepoda	Calanoida	Calanidae	Neocalanus	Species
	96	28S	Sea of Japan	Pseudocalanus mimus	SHU1804	SI07	2018-04-17	LC582150	Direct	Animalia	Arthropoda	Copepoda	Calanoida	Clausocalanidae	Pseudocalanus	Species
	97	28S	Sea of Japan	Oithona similis	SHU1804	SI07	2018-04-17	LC582151	Cloning	Animalia	Arthropoda	Copepoda	Cyclopoida	Oithonidae	Oithona	Species
	98	28S	Sea of Japan	Paraeuchaeta elongata	SHU1804	SI09	2018-04-17	LC582152	Direct	Animalia	Arthropoda	Copepoda	Calanoida	Euchaetidae	Paraeuchaeta	Genus
	99	28S	Sea of Japan	Oncaea venusta	TY1809	SI01	2018-09-21	LC582153	Cloning	Animalia	Arthropoda	Copepoda	Cyclopoida	Oncaeidae	Oncaea	Genus
	100	28S	Sea of Japan	Sagitta enflata	TY1809	SI01	2018-09-21	LC582154	Direct	Animalia	Chaetognatha	Sagittoidea	Aphragmophora	Sagittidae	Sagitta	Species
	101	28S	Sea of Japan	Nannocalanus minor	TY1809	SI01	2018-09-21	LC582155	Direct	Animalia	Arthropoda	Copepoda	Calanoida	Calanidae	Nannocalanus	Species
	102	28S	Sea of Japan	Subeucalanus subcrassus	TY1809	SI01	2018-09-21	LC582156	Direct	Animalia	Arthropoda	Copepoda	Calanoida	Subeucalanidae	Subeucalanus	Genus
	103	28S	Sea of Japan	Triconia conifera	TY1809	SI01	2018-09-21	LC582157	Direct	Animalia	Arthropoda	Copepoda	Cyclopoida	Oncaeidae	Triconia	Genus
	104	28S	Sea of Japan	Oithona plumifera	TY1809	SI01	2018-09-21	LC582158	Direct	Animalia	Arthropoda	Copepoda	Cyclopoida	Oithonidae	Oithona	Species
	105	28S	Sea of Japan	Clausocalanus farrani	TY1809	SI01	2018-09-21	LC582159	Direct	Animalia	Arthropoda	Copepoda	Calanoida	Clausocalanidae	Clausocalanus	Species
	106	28S	Sea of Japan	Clausocalanus furcatus	TY1809	SI01	2018-09-21	LC582160	Direct	Animalia	Arthropoda	Copepoda	Calanoida	Clausocalanidae	Clausocalanus	Species
	107	28S	Sea of Japan	Eucalanus hyalinus	TY1809	SI01	2018-09-21	LC582161	Direct	Animalia	Arthropoda	Copepoda	Calanoida	Eucalanidae	Eucalanus	Species
	108	28S	Sea of Japan	Parathemisto japonica	TY1809	SI01	2018-09-21	LC582162	Cloning	Animalia	Arthropoda	Malacostraca	Amphipoda	Hyperiidae	Parathemisto	Others
	109	28S	Sea of Japan	Euphausia pacifica	TY1809	SI01	2018-09-21	LC582163	Direct	Animalia	Arthropoda	Malacostraca	Euphausiacea	Euphausiidae	Euphausia	Genus
	110	28S	Sea of Japan	Evadne spinifera	TY1809	SI01	2018-09-21	LC582164	Direct	Animalia	Arthropoda	Branchiopoda	Onychopoda	Podonidae	Evadne	Genus
	111	28S	Sea of Japan	Sagitta elegans	TY1809	SI01	2018-09-21	LC582165	Direct	Animalia	Chaetognatha	Sagittoidea	Aphragmophora	Sagittidae	Sagitta	Species
	112	28S	Sea of Okhotsk	Corycaeus affinis				LC582166	Direct	Animalia	Arthropoda	Copepoda	Cyclopoida	Corycaeidae	Corycaeus	Genus
	113	28S	Sea of Okhotsk	Mesocalanus tenuicornis				LC582167	Direct	Animalia	Arthropoda	Copepoda	Calanoida	Calanidae	Mesocalanus	Species
	114	28S	Sea of Okhotsk	Neocalanus flemingeri				LC582168	Direct	Animalia	Arthropoda	Copepoda	Calanoida	Calanidae	Neocalanus	Species
	115	28S	Sea of Okhotsk	Neocalanus plumchrus				LC582169	Direct	Animalia	Arthropoda	Copepoda	Calanoida	Calanidae	Neocalanus	Species
	116	28S	Sea of Okhotsk	Metridia sp.				LC582170	Direct	Animalia	Arthropoda	Copepoda	Calanoida	Metridinidae	Metridia
	117	28S	Sea of Okhotsk	Pseudocalanus mimus				LC582171	Direct	Animalia	Arthropoda	Copepoda	Calanoida	Clausocalanidae	Pseudocalanus	Species
	118	28S	Sea of Okhotsk	Pseudocalanus newmani				LC582172	Direct	Animalia	Arthropoda	Copepoda	Calanoida	Clausocalanidae	Pseudocalanus	Genus
	119	28S	Sea of Okhotsk	Eucalanus bungii				LC582173	Direct	Animalia	Arthropoda	Copepoda	Calanoida	Eucalanidae	Eucalanus	Species
	120	28S	Sea of Okhotsk	Metridia okhotensis				LC582174	Direct	Animalia	Arthropoda	Copepoda	Calanoida	Metridinidae	Metridia	Genus
	121	28S	Sea of Okhotsk	Metridia pacifica				LC582175	Direct	Animalia	Arthropoda	Copepoda	Calanoida	Metridinidae	Metridia	Species
	122	28S	Sea of Okhotsk	Paracalanus parvus				LC582176	Direct	Animalia	Arthropoda	Copepoda	Calanoida	Paracalanidae	Paracalanus	Species
	123	28S	Sea of Okhotsk	Oithona atlantica				LC582177	Direct	Animalia	Arthropoda	Copepoda	Cyclopoida	Oithonidae	Oithona	Species
	124	28S	Sea of Okhotsk	Oithona similis				LC582178	Direct	Animalia	Arthropoda	Copepoda	Cyclopoida	Oithonidae	Oithona	Species
	125	28S	Sea of Okhotsk	Microsetella norvegica				LC582179	Direct	Animalia	Arthropoda	Copepoda	Harpacticoida	Ectinosomatidae	Microsetella	Others
	126	28S	Sea of Okhotsk	Oncaea waldemari				LC582180	Cloning	Animalia	Arthropoda	Copepoda	Cyclopoida	Oncaeidae	Oncaea	Genus
	127	28S	Sea of Okhotsk	Triconia borealis				LC582181	Cloning	Animalia	Arthropoda	Copepoda	Cyclopoida	Oncaeidae	Triconia	Species
	128	28S	Sea of Okhotsk	Scolecithricella minor				LC582182	Direct	Animalia	Arthropoda	Copepoda	Calanoida	Scolecitrichidae	Scolecithricella	Others
	129	28S	Sea of Okhotsk	Microcalanus pygmaeus				LC582183	Direct	Animalia	Arthropoda	Copepoda	Calanoida	Clausocalanidae	Microcalanus	Species
	130	28S	Sea of Okhotsk	Neocalanus cristatus				LC582184	Direct	Animalia	Arthropoda	Copepoda	Calanoida	Calanidae	Neocalanus	Species
	131	28S	Sea of Okhotsk	Paracalanus parvus				LC582185	Direct	Animalia	Arthropoda	Copepoda	Calanoida	Paracalanidae	Paracalanus	Species
	132	28S	Sea of Okhotsk	Calanus pacificus				LC582186	Direct	Animalia	Arthropoda	Copepoda	Calanoida	Calanidae	Calanus	Species
	133	28S	Sea of Okhotsk	Calanus glacialis				LC582187	Direct	Animalia	Arthropoda	Copepoda	Calanoida	Calanidae	Calanus	Species
	134	28S	Sea of Okhotsk	Calanus sinicus				LC582188	Direct	Animalia	Arthropoda	Copepoda	Calanoida	Calanidae	Calanus	Species
	135	28S	Sea of Okhotsk	Euphausia pacifica				LC582189	Direct	Animalia	Arthropoda	Malacostraca	Euphausiacea	Euphausiidae	Euphausia	Genus
	136	28S	Sea of Okhotsk	Parathemisto japonica				LC582190	Direct	Animalia	Arthropoda	Malacostraca	Amphipoda	Hyperiidae	Parathemisto	Others
	137	28S	Nansei Islands	Bestiolina similis				LC582191	Direct	Animalia	Arthropoda	Copepoda	Calanoida	Paracalanidae	Bestiolina	Others
	138	28S	Nansei Islands	Oithona simplex				LC582192	Direct	Animalia	Arthropoda	Copepoda	Cyclopoida	Oithonidae	Oithona	Species
	139	28S	Nansei Islands	Tortanus gracilis				LC582193	Direct	Animalia	Arthropoda	Copepoda	Calanoida	Tortanidae	Tortanus	Species
	140	28S	Nansei Islands	Calanopia elliptica				LC582194	Direct	Animalia	Arthropoda	Copepoda	Calanoida	Pontellidae	Calanopia	Genus
	141	28S	Nansei Islands	Dioithona rigida				LC582195	Direct	Animalia	Arthropoda	Copepoda	Cyclopoida	Oithonidae	Dioithona	Genus
	142	28S	Nansei Islands	Canthocalanus pauper				LC582196	Direct	Animalia	Arthropoda	Copepoda	Calanoida	Calanidae	Canthocalanus	Others
	143	28S	Nansei Islands	Acartia fossae				LC582197	Direct	Animalia	Arthropoda	Copepoda	Calanoida	Acartiidae	Acartia	Genus
	144	28S	Nansei Islands	Paracalanus sp.				LC582198	Direct	Animalia	Arthropoda	Copepoda	Calanoida	Paracalanidae	Paracalanus
	145	28S	Nansei Islands	Acartia negligens				LC582199	Cloning	Animalia	Arthropoda	Copepoda	Calanoida	Acartiidae	Acartia	Species
	146	28S	Nansei Islands	Delius nudus				LC582200	Direct	Animalia	Arthropoda	Copepoda	Calanoida	Paracalanidae	Delius	Species
	147	28S	Nansei Islands	Acartia bispinosa				LC582201	Direct	Animalia	Arthropoda	Copepoda	Calanoida	Acartiidae	Acartia	Genus
	148	28S	Nansei Islands	Centropages orsinii				LC582202	Direct	Animalia	Arthropoda	Copepoda	Calanoida	Centropagidae	Centropages	Genus
	149	28S	Nansei Islands	Undinula vulgaris				LC582203	Direct	Animalia	Arthropoda	Copepoda	Calanoida	Calanidae	Undinula	Species
	150	28S	Nansei Islands	Candacia discaudata				LC582204	Direct	Animalia	Arthropoda	Copepoda	Calanoida	Candaciidae	Candacia	Genus
	151	28S	Nansei Islands	Cosmocalanus darwini				LC582205	Direct	Animalia	Arthropoda	Copepoda	Calanoida	Calanidae	Cosmocalanus	Species
	152	28S	Nansei Islands	Macrosetella gracilis				LC582206	Direct	Animalia	Arthropoda	Copepoda	Harpacticoida	Miraciidae	Macrosetella	Genus
	153	28S	Nansei Islands	Farranula carinata				LC582207	Direct	Animalia	Arthropoda	Copepoda	Cyclopoida	Corycaeidae	Farranula	Others
	154	28S	Nansei Islands	Oithona aruensis				LC582208	Direct	Animalia	Arthropoda	Copepoda	Cyclopoida	Oithonidae	Oithona	Genus
	155	28S	Nansei Islands	Oncaea venusta				LC582209	Direct	Animalia	Arthropoda	Copepoda	Cyclopoida	Oncaeidae	Oncaea	Genus
	156	28S	Nansei Islands	Mecynocera clausi				LC582210	Direct	Animalia	Arthropoda	Copepoda	Calanoida	Paracalanidae	Mecynocera	Species
	157	28S	Nansei Islands	Clausocalanus furcatus				LC582211	Direct	Animalia	Arthropoda	Copepoda	Calanoida	Clausocalanidae	Clausocalanus	Species
	158	28S	Nansei Islands	Acartia danae				LC582212	Cloning	Animalia	Arthropoda	Copepoda	Calanoida	Acartiidae	Acartia	Species
	159	28S	Nansei Islands	Labidocera laevidentata				LC582213	Direct	Animalia	Arthropoda	Copepoda	Calanoida	Pontellidae	Labidocera	Genus
	160	28S	Nansei Islands	Calanopia minor				LC582214	Direct	Animalia	Arthropoda	Copepoda	Calanoida	Pontellidae	Calanopia	Genus
	161	28S	Nansei Islands	Oithona tenuis				LC582215	Direct	Animalia	Arthropoda	Copepoda	Cyclopoida	Oithonidae	Oithona	Genus
	162	28S	Nansei Islands	Microsetella norvegica				LC582216	Direct	Animalia	Arthropoda	Copepoda	Harpacticoida	Ectinosomatidae	Microsetella	Others
	163	28S	Nansei Islands	Oithona plumifera				LC582217	Direct	Animalia	Arthropoda	Copepoda	Cyclopoida	Oithonidae	Oithona	Species
	164	28S	Nansei Islands	Oithona attenuata				LC582218	Direct	Animalia	Arthropoda	Copepoda	Cyclopoida	Oithonidae	Oithona	Genus
	165	28S	Nansei Islands	Oithona oculata				LC582219	Direct	Animalia	Arthropoda	Copepoda	Cyclopoida	Oithonidae	Oithona	Species
	166	28S	Nansei Islands	Paracalanus crassirostris				LC582220	Direct	Animalia	Arthropoda	Copepoda	Calanoida	Paracalanidae	Paracalanus	Species
