# Supplementary material for: Improving taxonomic classification of marine zooplankton by molecular approach: registration of taxonomically verified 18S and 28S rRNA gene sequences
Source: PeerJ. 2023 Jun 7;11:e15427. doi: 10.7717/peerj.15427 (PMC10276563; doi:10.7717/peerj.15427)
Supplement: Table S2 — Metabarcoding sample information is listed in order of sampling date (total 199 samples, 18S rRNA 117 samples, 28S rRNA 195 samples). SST is the abbreviation for sea surface temperature (Celsius degrees). The values in ’Detected OTUs’ are the number of detected OTUs; Figures 4, 5, 6, and Table 3 are based on these data. The ’Old’ and ’New’ columns within the rRNA columns indicate the reference database used without (old) and with (new) our newly registered sequences, respectively. [file peerj-11-15427-s002.xlsx]

## Sheet: SupTab2_Mombetsu_comp
	Supplemental Table S2
				Detected OTUs
	No	Date	SST	18S rRNA		28S rRNA
				Old	New	Old	New
	1	2012-04-10	0.46	5	5	11	12
	2	2012-04-16	4.59	7	7	6	7
	3	2012-04-23	5.08	12	13	9	10
	4	2012-04-30	7.09			8	8
	5	2012-05-07	8.1	12	13	13	15
	6	2012-05-14	9.54	16	17	11	11
	7	2012-05-21	10.27	15	15	11	11
	8	2012-05-28	8.68	17	17	13	13
	9	2012-06-04	11.44	10	12	16	17
	10	2012-06-11	11.69			14	15
	11	2012-06-18	13.03			15	16
	12	2012-06-25	12.37	13	15	15	17
	13	2012-07-02	15.97	13	12	15	20
	14	2012-07-09	17.5	11	10	17	19
	15	2012-07-16	17.53	13	14	18	21
	16	2012-07-23	15.19			11	14
	17	2012-07-30	18.07	2	3	7	10
	18	2012-08-06	17	4	4	14	19
	19	2012-08-15	18.36	4	4	13	12
	20	2012-08-20	18.57	7	8	6	9
	21	2012-08-28	20.94	2	2	12	15
	22	2012-09-03	21.69	2	3	9	10
	23	2012-09-10	20.75			7	8
	24	2012-09-17	21.32	7	9	11	11
	25	2012-09-24	19.57	10	10	18	26
	26	2012-10-01	18.86	7	8	7	8
	27	2012-10-08	19.56	5	6	9	10
	28	2012-10-15	17.28	7	7
	29	2012-10-22	15.2	15	15	18	22
	30	2012-10-29	13.12	6	7	6	7
	31	2012-11-05	12.01	8	8	6	7
	32	2012-11-13	11.46	13	15	15	17
	33	2012-11-20	7.06	14	15	14	16
	34	2012-11-26	5.26	11	14	11	12
	35	2012-12-03	3.89	5	5	6	9
	36	2012-12-14	5.14	14	15	15	17
	37	2012-12-17	2.68	14	14	17	19
	38	2012-12-24	1.4			10	10
	39	2013-01-07	-0.85	6	6	10	11
	40	2013-01-14	-1.27	8	9	6	7
	41	2013-01-22	-1.42	9	9	7	7
	42	2013-01-29	-1.69			14	18
	43	2013-02-04	-1.74	8	9	7	7
	44	2013-03-04	-1.67	4	5	7	7
	45	2013-03-12	-1.59	4	5	7	8
	46	2013-03-14	-1.28	8	9	6	7
	47	2013-03-22	0.51	8	9	4	5
	48	2013-03-27	2.38	7	8	6	7
	49	2013-04-10	4.51			9	10
	50	2013-04-15	4.2			7	9
	51	2013-04-23	6.27			16	18
	52	2013-05-01	5.76			10	11
	53	2013-05-08	4.61			5	6
	54	2013-05-13	4.29			9	11
	55	2013-05-14	4.3			8	8
	56	2013-05-22	8.67			12	14
	57	2013-06-03				15	17
	58	2013-06-06	11.41			10	12
	59	2013-06-11	13.88			15	15
	60	2013-06-14	13			10	11
	61	2013-06-17	14.53			6	7
	62	2013-06-20	12.8			10	12
	63	2013-06-24	14.56			7	9
	64	2013-06-28	12.63			8	11
	65	2013-07-02	16.51			6	7
	66	2013-07-05	16.3			8	10
	67	2013-07-08	18.81			9	9
	68	2013-07-16	19.77			6	7
	69	2013-07-23	18.54			14	17
	70	2013-08-01	18.68			11	13
	71	2013-08-07	20.87			9	11
	72	2013-08-13	20.32			11	13
	73	2013-08-22	22.16			10	12
	74	2013-08-29	21.27			11	14
	75	2013-09-06	19.24			19	23
	76	2013-09-10	19.8			20	25
	77	2013-09-24	18.51			19	23
	78	2013-10-02	17.62			18	24
	79	2013-10-07	17.34			17	20
	80	2013-10-15	16.12			12	14
	81	2013-10-22	12.43			12	14
	82	2013-10-29	11.13			21	26
	83	2013-11-07	11.66			16	17
	84	2013-11-21	6.02			16	21
	85	2013-11-25	5.71			17	22
	86	2013-12-03	8.28			13	16
	87	2013-12-10	5.51			13	17
	88	2013-12-19	3.5			18	22
	89	2013-12-27	1.84			8	9
	90	2014-01-06	0.25			6	7
	91	2014-01-14	-0.43			7	8
	92	2014-01-24	-1.52			10	11
	93	2014-01-30	-1.38			6	7
	94	2014-02-06	-1.62			9	9
	95	2014-02-12	-1.55			11	12
	96	2014-02-21	-1.48	13	14	8	9
	97	2014-02-25	-1.22	12	12	12	13
	98	2014-03-03	-1.28	9	9	6	8
	99	2014-03-10	-1.07	9	9	7	10
	100	2014-03-17	-0.87			8	9
	101	2014-03-24	-0.78			8	8
	102	2014-04-02	0.26	7	7	7	10
	103	2014-04-08	0.45			9	10
	104	2014-04-18	0.69			9	10
	105	2014-04-24	2.36			14	14
	106	2014-05-01	7.57			11	11
	107	2014-05-08	7.61			12	13
	108	2014-05-12	9.51			8	9
	109	2014-05-20	8.23	9	9	13	14
	110	2014-05-27	7.3			16	18
	111	2014-06-02	8.4			17	18
	112	2014-06-09	12.8			12	15
	113	2014-06-20	11.77			12	15
	114	2014-06-24	11.91	2	2
	115	2014-07-02	16.09	6	6
	116	2014-07-07	15.67	17	17	15	14
	117	2014-07-14	18.26	15	17	13	12
	118	2014-07-22	19.33	13	14	13	15
	119	2014-07-29	19.08	17	18	14	15
	120	2014-08-04	20.87	12	12	14	15
	121	2014-08-13	19.73	14	18	10	12
	122	2014-08-18	18.93	13	13	10	12
	123	2014-08-28	19.73	17	17	9	10
	124	2014-09-01	20.37	4	4	7	6
	125	2014-09-10	19.95	9	10	3	7
	126	2014-09-16	19.32	7	7	8	9
	127	2014-09-22	18.43	12	13	13	15
	128	2014-09-29	17.56	3	4	6	6
	129	2014-10-06	16.38	14	15	9	13
	130	2014-10-14	13.82	11	12	7	7
	131	2014-10-22	10.22	9	10	10	12
	132	2014-10-30	9.79			14	17
	133	2014-11-06	8.07	10	10	8	11
	134	2014-11-11	8.1	14	13	10	11
	135	2014-11-19	8.87	17	18	13	14
	136	2014-11-27	5.09	12	14	7	9
	137	2014-12-01	5.68			16	21
	138	2014-12-09	5.15	20	24	13	14
	139	2014-12-22	2.81	16	17	13	16
	140	2014-12-29	1.16	19	19	12	13
	141	2015-01-06	0.21	12	13	9	14
	142	2015-01-13	0.36	14	12	17	18
	143	2015-01-27	-0.73	10	12	8	8
	144	2015-02-05	-1.63	8	9	8	12
	145	2015-02-10	-1.46			14	18
	146	2015-02-20	-1.14	6	6	5	6
	147	2015-02-24	-1.25			13	15
	148	2015-03-03	-0.16	12	12	14	17
	149	2015-03-09	-0.69	6	7	8	11
	150	2015-03-12	0.62			18	18
	151	2015-03-18	0.31			14	16
	152	2015-03-23	1.44	9	9	5	6
	153	2015-03-31	1.73			9	11
	154	2015-04-08	5.04			11	11
	155	2015-04-13	3.88			16	19
	156	2015-04-23	7.47	14	15	18	19
	157	2015-05-01	8.05			16	15
	158	2015-05-08	9.51			13	13
	159	2015-05-15	9.63	10	11	6	6
	160	2015-05-22	10.14	16	16	12	13
	161	2015-05-27	10.9	16	19	7	7
	162	2015-06-06	11.2	18	19	14	16
	163	2015-06-12	11.01	16	17
	164	2015-06-16	13.66	14	18	14	15
	165	2015-06-22	13.83	15	17	14	16
	166	2015-06-30	12.32	19	21	12	12
	167	2015-07-12	16.18	16	19	11	13
	168	2015-07-18	16.24	18	22	13	15
	169	2015-07-24	20.39	18	19	12	13
	170	2015-07-31	18.88	24	25	12	13
	171	2015-08-08	19.82	25	28	12	15
	172	2015-08-12	20.94	18	21	4	6
	173	2015-08-25	18.69	22	25	12	13
	174	2015-08-31	18.95	19	21	4	4
	175	2015-09-04	18.95	27	29	10	13
	176	2015-09-07	19.41	22	26	6	7
	177	2015-09-18	18.13	13	15	5	5
	178	2015-09-26	18.68	32	36	8	10
	179	2015-10-11	15.61	26	28	5	6
	180	2015-10-17	14.26	36	42	6	8
	181	2015-10-24	13.08	42	46	8	8
	182	2015-10-29	9.64	34	42	4	8
	183	2015-11-04	6.88	50	53	10	11
	184	2015-11-14	7.08	40	47	10	12
	185	2015-11-17	5.99	25	29	8	8
	186	2015-11-19	5.29	8	10	5	7
	187	2015-11-28	3.95	30	32	11	11
	188	2015-12-08	3.51	22	24	12	14
	189	2015-12-14	2.82	10	11	5	7
	190	2015-12-28	1.63	35	38	6	6
	191	2016-01-09	-0.02	29	32	4	5
	192	2016-01-13	-0.3	26	29	8	9
	193	2016-01-25	-0.56	20	21	5	5
	194	2016-02-19	-1.59	35	42	1	5
	195	2016-03-04	-0.89			8	9
	196	2016-03-07	-0.7				6
	197	2016-03-10	-0.93			1	9
	198	2016-03-15	0.18				3
	199	2016-03-29	1.31				8
