# Supplementary material for: Improving taxonomic classification of marine zooplankton by molecular approach: registration of taxonomically verified 18S and 28S rRNA gene sequences
Source: PeerJ. 2023 Jun 7;11:e15427. doi: 10.7717/peerj.15427 (PMC10276563; doi:10.7717/peerj.15427)
Supplement: Table S3 — All zooplankton OTUs used in the data analysis (Figures 4, 5, 6, and Table 3) are shown. The ’Top-hit name’ column is the species name of the OTU hit in the homology search. The asterisk on the left column of the top-hit name indicates the species containing multiple sequences; * indicates detection in the new database, ** in the old database, and *** in the new and old databases. ’Similarity’ is the homology value in the metabarcoding analysis. ’Occurrence frequency’ is the number of times an OTU was detected. ’Sum of reads’ is the total number of sequences. ’Reads per sample’ is the mean value of sequences per sample. ’Zooplankton sampling area’ is the sea area where the species registered in this study were sampled; Values are the number of sequences registered. [file peerj-11-15427-s003.xlsx]

## Sheet: SupTabS3_comp
	Supplemantal Table 3
										Occurrence frequency		Sum of reads		Reads per sample		Zooplankton sampling area
	rDNA	Phylum	Class	Order	Family	Genus		top-hit name	similarity	New	Old	New	Old	New	Old	Sea of Okhotsk	Sea of Japan	Cold Temperate WNP	Warm Temperate WNP	East China Sea	Nansei Islands
1	18S	Arthropoda	Branchiopoda	Onychopoda	Podonidae	Evadne		Evadne spinifera	0.981693	13		130		10			1
2	18S	Arthropoda	Copepoda	Calanoida	Acartiidae	Acartia		Acartia danae	0.994152	8	8	115	115	14.375	14.375
3	18S	Arthropoda	Copepoda	Calanoida	Acartiidae	Acartia		Acartia hudsonica	1	121	121	120668	120668	997.256	997.256
4	18S	Arthropoda	Copepoda	Calanoida	Acartiidae	Acartia	*	Acartia negligens	0.992727	1		2		2					1		1
5	18S	Arthropoda	Copepoda	Calanoida	Acartiidae	Acartia	**	Acartia negligens	0.98913		1		2		2
6	18S	Arthropoda	Copepoda	Calanoida	Acartiidae	Acartia		Acartia omorii	0.998066	8	6	41	29	5.125	4.83333
7	18S	Arthropoda	Copepoda	Calanoida	Acartiidae	Acartia		Acartia steueri	1	18	18	100	100	5.55556	5.55556
8	18S	Arthropoda	Copepoda	Calanoida	Calanidae	Calanus		Calanus glacialis	0.997549	3	3	6	6	2	2
9	18S	Arthropoda	Copepoda	Calanoida	Calanidae	Calanus		Calanus helgolandicus	0.995842	18	18	28	28	1.55556	1.55556
10	18S	Arthropoda	Copepoda	Calanoida	Calanidae	Calanus		Calanus pacificus	1	4		5		1.25		1		1
11	18S	Arthropoda	Copepoda	Calanoida	Calanidae	Calanus		Calanus sinicus	0.987578	3	3	6	6	2	2
12	18S	Arthropoda	Copepoda	Calanoida	Calanidae	Cosmocalanus		Cosmocalanus darwinii	0.996491		26		402		15.4615
13	18S	Arthropoda	Copepoda	Calanoida	Candaciidae	Candacia		Candacia bipinnata	0.987069	4	4	84	84	21	21
14	18S	Arthropoda	Copepoda	Calanoida	Centropagidae	Centropages	*	Centropages abdominalis	1	5		38		7.6				1
15	18S	Arthropoda	Copepoda	Calanoida	Centropagidae	Centropages	**	Centropages abdominalis	0.9975		2		5		2.5
16	18S	Arthropoda	Copepoda	Calanoida	Centropagidae	Centropages		Centropages bradyi	0.997647	12		5890		490.833				1
17	18S	Arthropoda	Copepoda	Calanoida	Centropagidae	Centropages		Centropages hamatus	0.992565	66	66	32389	32389	490.742	490.742
18	18S	Arthropoda	Copepoda	Calanoida	Centropagidae	Centropages		Centropages typicus	0.991786	89	89	11322	11355	127.213	127.584
19	18S	Arthropoda	Copepoda	Calanoida	Centropagidae	Sinocalanus		Sinocalanus sinensis	0.989733	88	88	5114	5114	58.1136	58.1136
20	18S	Arthropoda	Copepoda	Calanoida	Clausocalanidae	Clausocalanus		Clausocalanus farrani	0.997238	14		190		13.5714			1			1
21	18S	Arthropoda	Copepoda	Calanoida	Clausocalanidae	Clausocalanus		Clausocalanus furcatus	1	64	64	73057	73007	1141.52	1140.73
22	18S	Arthropoda	Copepoda	Calanoida	Clausocalanidae	Clausocalanus		Clausocalanus parapergens	0.997712	6		36		6				1	1
23	18S	Arthropoda	Copepoda	Calanoida	Clausocalanidae	Pseudocalanus	***	Pseudocalanus acuspes	0.997722	23	11	64	17	2.78261	1.54545
24	18S	Arthropoda	Copepoda	Calanoida	Clausocalanidae	Pseudocalanus	**	Pseudocalanus acuspes	0.997531		15		47		3.13333
25	18S	Arthropoda	Copepoda	Calanoida	Clausocalanidae	Pseudocalanus		Pseudocalanus elongatus	0.991684	154	154	2033722	2034255	13206	13209.4
26	18S	Arthropoda	Copepoda	Calanoida	Clausocalanidae	Pseudocalanus		Pseudocalanus moultoni	1	141	141	300693	300858	2132.57	2133.74
27	18S	Arthropoda	Copepoda	Calanoida	Clausocalanidae	Pseudocalanus		Pseudocalanus newmani	0.997658	42		541		12.881		1	1	1
28	18S	Arthropoda	Copepoda	Calanoida	Eucalanidae	Eucalanus		Eucalanus bungii	1	2		8		4		1		1
29	18S	Arthropoda	Copepoda	Calanoida	Eucalanidae	Pareucalanus		Pareucalanus attenuatus	0.995885	5	5	10	10	2	2
30	18S	Arthropoda	Copepoda	Calanoida	Euchaetidae	Paraeuchaeta		Paraeuchaeta parvula	1	7	7	498	498	71.1429	71.1429
31	18S	Arthropoda	Copepoda	Calanoida	Metridinidae	Metridia		Metridia gerlachei	0.997283	37	37	24698	24698	667.514	667.514
32	18S	Arthropoda	Copepoda	Calanoida	Metridinidae	Pleuromamma		Pleuromamma abdominalis	0.987654	6	6	66	66	11	11
33	18S	Arthropoda	Copepoda	Calanoida	Metridinidae	Pleuromamma		Pleuromamma borealis	0.997942	11	11	55	55	5	5
34	18S	Arthropoda	Copepoda	Calanoida	Paracalanidae	Calocalanus		Calocalanus minutus	0.997647	2		2		1					1
35	18S	Arthropoda	Copepoda	Calanoida	Paracalanidae	Calocalanus		Calocalanus plumulosus	0.984163	1	3	3	7	3	2.33333
36	18S	Arthropoda	Copepoda	Calanoida	Paracalanidae	Calocalanus		Calocalanus tenuis	0.995305	1		2		2				1
37	18S	Arthropoda	Copepoda	Calanoida	Paracalanidae	Paracalanus		Paracalanus aculeatus	0.997706		6		119		19.8333
38	18S	Arthropoda	Copepoda	Calanoida	Paracalanidae	Paracalanus		Paracalanus parvus	1	31	8	108	23	3.48387	2.875
39	18S	Arthropoda	Copepoda	Calanoida	Paracalanidae	Parvocalanus		Parvocalanus crassirostris	0.993182	2	2	4	4	2	2
40	18S	Arthropoda	Copepoda	Calanoida	Pontellidae	Pontella		Pontella fera	0.982022	1	1	31	31	31	31
41	18S	Arthropoda	Copepoda	Calanoida	Pseudodiaptomidae	Pseudodiaptomus		Pseudodiaptomus annandalei	0.993802	4	4	1698	1698	424.5	424.5
42	18S	Arthropoda	Copepoda	Calanoida	Pseudodiaptomidae	Pseudodiaptomus		Pseudodiaptomus marinus	0.996454	29	29	16982	16982	585.586	585.586
43	18S	Arthropoda	Copepoda	Calanoida	Rhincalanidae	Rhincalanus		Rhincalanus nasutus	0.993827	29	29	13721	13721	473.138	473.138
44	18S	Arthropoda	Copepoda	Calanoida	Scolecitrichidae	Scolecithricella		Scolecithricella longispinosa	0.987654	5	5	289	289	57.8	57.8
45	18S	Arthropoda	Copepoda	Calanoida	Subeucalanidae	Subeucalanus		Subeucalanus pileatus	0.98768	2	10	2030	2063	1015	206.3
46	18S	Arthropoda	Copepoda	Calanoida	Temoridae	Eurytemora		Eurytemora affinis	0.986985	130	130	982028	982032	7554.06	7554.09
47	18S	Arthropoda	Copepoda	Calanoida	Temoridae	Eurytemora		Eurytemora americana	0.992574	3	3	6	6	2	2
48	18S	Arthropoda	Copepoda	Calanoida	Temoridae	Eurytemora		Eurytemora pacifica	1	46	46	45944	45944	998.783	998.783
49	18S	Arthropoda	Copepoda	Calanoida	Temoridae	Temora		Temora discaudata	0.988662	5	5	37	37	7.4	7.4
50	18S	Arthropoda	Copepoda	Calanoida	Tortanidae	Tortanus		Tortanus gracilis	0.981443	29		2365		81.5517							1
51	18S	Arthropoda	Copepoda	Cyclopoida	Corycaeidae	Corycaeus		Corycaeus affinis	0.997585	3		9		3		1	1
52	18S	Arthropoda	Copepoda	Cyclopoida	Corycaeidae	Ditrichocorycaeus		Ditrichocorycaeus affinis	0.990826	2		2		1				1		1
53	18S	Arthropoda	Copepoda	Cyclopoida	Corycaeidae	Ditrichocorycaeus	*	Ditrichocorycaeus anglicus	0.997817	78		66898		857.667
54	18S	Arthropoda	Copepoda	Cyclopoida	Corycaeidae	Ditrichocorycaeus	**	Ditrichocorycaeus anglicus	1		78		66907		857.782
55	18S	Arthropoda	Copepoda	Cyclopoida	Oithonidae	Oithona		Oithona atlantica	0.995037	5	5	10	10	2	2
56	18S	Arthropoda	Copepoda	Cyclopoida	Oithonidae	Oithona		Oithona plumifera	0.997763	12		85		7.08333			1				1
57	18S	Arthropoda	Copepoda	Cyclopoida	Oithonidae	Oithona		Oithona similis	0.997738	7	7	11	11	1.57143	1.57143
58	18S	Arthropoda	Copepoda	Cyclopoida	Oncaeidae	Oncaea		Oncaea venusta	0.987578	3		6		2			1	1	1	2	1
59	18S	Arthropoda	Copepoda	Harpacticoida	Ectinosomatidae	Microsetella		Microsetella norvegica	0.997685	28		3073		109.75		1	1		1	1	1
60	18S	Arthropoda	Copepoda	Harpacticoida	Ectinosomatidae	Microsetella		Microsetella rosea	0.993039	2		26		13				1	1
61	18S	Arthropoda	Copepoda	Harpacticoida	Harpacticidae	Zaus		Zaus caeruleus	0.997942	28	28	19549	19549	698.179	698.179
62	18S	Arthropoda	Copepoda	Harpacticoida	Miraciidae	Paramphiascella		Paramphiascella fulvofasciata	0.985626	2	2	16	16	8	8
63	18S	Arthropoda	Copepoda	Harpacticoida	Tachidiidae	Euterpina		Euterpina acutifrons	0.997947	10	10	35	35	3.5	3.5
64	18S	Arthropoda	Copepoda	Harpacticoida	Thalestridae	Parathalestris		Parathalestris verrucosa	0.987474	5	5	28	28	5.6	5.6
65	18S	Arthropoda	Copepoda	Monstrilloida	Monstrillidae	Monstrilla		Monstrilla helgolandica	0.983294	3	3	21043	21043	7014.33	7014.33
66	18S	Arthropoda	Diplopoda	Polydesmida	Polydesmidae	Polydesmus		Polydesmus coriaceus	0.988048	1	1	4	4	4	4
67	18S	Arthropoda	Insecta	Diptera	Cecidomyiidae	Contarinia		Contarinia morulae	0.997312	1	1	20	20	20	20
68	18S	Arthropoda	Insecta	Diptera	Cecidomyiidae	Monardia		Monardia abnormis	0.994662	1	1	3	3	3	3
69	18S	Arthropoda	Malacostraca	Cumacea	Leuconidae	Eudorella		Eudorella hirsuta	0.981707	1	1	3	3	3	3
70	18S	Arthropoda	Malacostraca	Decapoda	Atyidae	Paratya		Paratya australiensis	0.996255	5	5	131	131	26.2	26.2
71	18S	Arthropoda	Malacostraca	Decapoda	Callianassidae	Neotrypaea		Neotrypaea harmandi	0.994163	1	1	39	39	39	39
72	18S	Arthropoda	Malacostraca	Decapoda	Diogenidae	Paguristes		Paguristes tortugae	0.990619	2	2	155	155	77.5	77.5
73	18S	Arthropoda	Malacostraca	Decapoda	Epialtidae	Nibilia		Nibilia antilocapra	0.994231	19	19	4201	4201	221.105	221.105
74	18S	Arthropoda	Malacostraca	Decapoda	Paguridae	Pagurus		Pagurus pubescens	0.99631	6	6	93	93	15.5	15.5
75	18S	Arthropoda	Malacostraca	Decapoda	Polybiidae	Liocarcinus		Liocarcinus maculatus	0.990548	2	2	8	8	4	4
76	18S	Arthropoda	Malacostraca	Decapoda	Upogebiidae	Upogebia		Upogebia affinis	0.986486	2	2	7	7	3.5	3.5
77	18S	Arthropoda	Malacostraca	Decapoda	Varunidae	Eriocheir		Eriocheir sinensis	0.996219	61	61	51250	51250	840.164	840.164
78	18S	Arthropoda	Malacostraca	Euphausiacea	Euphausiidae	Euphausia		Euphausia pacifica	0.996078	21	21	19793	19791	942.524	942.429
79	18S	Arthropoda	Malacostraca	Euphausiacea	Euphausiidae	Thysanoessa		Thysanoessa inermis	0.992172	10	10	117	117	11.7	11.7
80	18S	Arthropoda	Malacostraca	Mysida	Mysidae	Archaeomysis		Archaeomysis japonica	0.982318	2	2	13	13	6.5	6.5
81	18S	Arthropoda	Malacostraca	Mysida	Mysidae	Archaeomysis		Archaeomysis kokuboi	0.995951	2	2	594	594	297	297
82	18S	Arthropoda	Malacostraca	Mysida	Mysidae	Neomysis		Neomysis americana	0.995976	3	3	453	453	151	151
83	18S	Arthropoda	Ostracoda	Podocopida	Leptocytheridae	Ishizakiella		Ishizakiella miurensis	0.997976	1	1	4	4	4	4
84	18S	Arthropoda	Pycnogonida	Pantopoda	Ammotheidae	Achelia		Achelia sawayai	0.98364	2	2	284	284	142	142
85	18S	Arthropoda	Pycnogonida	Pantopoda	Ammotheidae	Ammothea		Ammothea hilgendorfi	0.995876	1	1	449	449	449	449
86	18S	Arthropoda	Thecostraca		Peltogastridae	Peltogaster		Peltogaster paguri	0.989837	1	1	22	22	22	22
87	18S	Arthropoda	Thecostraca	Balanomorpha	Balanidae	Amphibalanus		Amphibalanus improvisus	1	5	5	116	116	23.2	23.2
88	18S	Arthropoda	Thecostraca	Balanomorpha	Balanidae	Balanus		Balanus balanus	0.995868	32	32	418	418	13.0625	13.0625
89	18S	Arthropoda	Thecostraca	Balanomorpha	Balanidae	Balanus		Balanus crenatus	1	75	75	48113	48113	641.507	641.507
90	18S	Arthropoda	Thecostraca	Balanomorpha	Balanidae	Menesiniella		Menesiniella aquila	0.991736	2	2	2	2	1	1
91	18S	Arthropoda	Thecostraca	Balanomorpha	Balanidae	Neoacasta		Neoacasta laevigata	0.993802	15	15	52	52	3.46667	3.46667
92	18S	Arthropoda	Thecostraca	Balanomorpha	Balanidae	Semibalanus		Semibalanus cariosus	0.997934	17	17	11638	11638	684.588	684.588
93	18S	Arthropoda	Thecostraca	Balanomorpha	Pachylasmatidae	Pseudoctomeris		Pseudoctomeris sulcata	0.991701	8	8	184	184	23	23
94	18S	Arthropoda	Thecostraca	Calanticomorpha	Calanticidae	Euscalpellum		Euscalpellum	0.996032	1	1	3	3	3	3
95	18S	Chaetognatha	Sagittoidea	Aphragmophora	Sagittidae	Aidanosagitta		Aidanosagitta neglecta	0.982987	6	6	115	115	19.1667	19.1667
96	18S	Chaetognatha	Sagittoidea	Aphragmophora	Sagittidae	Decipisagitta		Decipisagitta decipiens	0.984791	11	11	968	968	88	88
97	18S	Chaetognatha	Sagittoidea	Aphragmophora	Sagittidae	Parasagitta		Parasagitta megalophthalma	0.982824	11	11	173	173	15.7273	15.7273
98	18S	Chaetognatha	Sagittoidea	Aphragmophora	Sagittidae	Sagitta		Sagitta elegans	0.984556	11	11	16089	16089	1462.64	1462.64
99	28S	Arthropoda	Branchiopoda	Ctenopoda	Sididae	Penilia		Penilia avirostris	0.988636	4	4	6	6	1.5	1.5
100	28S	Arthropoda	Branchiopoda	Onychopoda	Podonidae	Evadne		Evadne nordmanni	0.995037	30	48	2253	5553	75.1	115.688
101	28S	Arthropoda	Branchiopoda	Onychopoda	Podonidae	Evadne		Evadne spinifera	0.99505	25		3706		148.24			1
102	28S	Arthropoda	Branchiopoda	Onychopoda	Podonidae	Podon		Podon leuckartii	0.994911	40	40	929	1335	23.225	33.375
103	28S	Arthropoda	Copepoda	Calanoida	Acartiidae	Acartia	*	Acartia danae	1	9		516		57.3333							1
104	28S	Arthropoda	Copepoda	Calanoida	Acartiidae	Acartia	**	Acartia danae	0.996656		9		516		57.3333
105	28S	Arthropoda	Copepoda	Calanoida	Acartiidae	Acartia		Acartia negligens	0.996491	4		223		55.75					1		1
106	28S	Arthropoda	Copepoda	Calanoida	Aetideidae	Chiridius		Chiridius armatus	0.985591	1	1	2	2	2	2
107	28S	Arthropoda	Copepoda	Calanoida	Calanidae	Calanus		Calanus agulhensis	0.991279	1		2		2
108	28S	Arthropoda	Copepoda	Calanoida	Calanidae	Calanus		Calanus finmarchicus	0.991549	11	10	15	14	1.36364	1.4
109	28S	Arthropoda	Copepoda	Calanoida	Calanidae	Calanus		Calanus glacialis	0.988732	5	5	61	61	12.2	12.2
110	28S	Arthropoda	Copepoda	Calanoida	Calanidae	Calanus		Calanus helgolandicus	0.988732	3	2	7	4	2.33333	2
111	28S	Arthropoda	Copepoda	Calanoida	Calanidae	Calanus		Calanus marshallae	0.994318	16	15	38	36	2.375	2.4
112	28S	Arthropoda	Copepoda	Calanoida	Calanidae	Calanus		Calanus pacificus	1	59	59	62063	62063	1051.92	1051.92
113	28S	Arthropoda	Copepoda	Calanoida	Calanidae	Calanus		Calanus sinicus	1	19		89		4.68421		1	1	1	1	1
114	28S	Arthropoda	Copepoda	Calanoida	Calanidae	Cosmocalanus		Cosmocalanus darwinii	0.997183	6	6	37	37	6.16667	6.16667
115	28S	Arthropoda	Copepoda	Calanoida	Calanidae	Mesocalanus	*	Mesocalanus tenuicornis	1	100		291133		2911.33		1		1	1
116	28S	Arthropoda	Copepoda	Calanoida	Calanidae	Mesocalanus	**	Mesocalanus tenuicornis	0.99435		99		291053		2939.93
117	28S	Arthropoda	Copepoda	Calanoida	Calanidae	Nannocalanus		Nannocalanus minor	0.997175	8	8	8345	8345	1043.12	1043.12
118	28S	Arthropoda	Copepoda	Calanoida	Calanidae	Neocalanus	*	Neocalanus cristatus	1	20		1295		64.75		1	1	1
119	28S	Arthropoda	Copepoda	Calanoida	Calanidae	Neocalanus	**	Neocalanus cristatus	0.994366		20		1295		64.75
120	28S	Arthropoda	Copepoda	Calanoida	Calanidae	Neocalanus	*	Neocalanus flemingeri	1	71		57304		807.099		1		1
121	28S	Arthropoda	Copepoda	Calanoida	Calanidae	Neocalanus	**	Neocalanus flemingeri	1		69		57292		830.319
122	28S	Arthropoda	Copepoda	Calanoida	Calanidae	Neocalanus	*	Neocalanus plumchrus	1	31		10742		346.516		1	1	1
123	28S	Arthropoda	Copepoda	Calanoida	Calanidae	Neocalanus	**	Neocalanus plumchrus	0.997076		29		10721		369.69
124	28S	Arthropoda	Copepoda	Calanoida	Calanidae	Undinula		Undinula vulgaris	0.997175	3	3	21	21	7	7
125	28S	Arthropoda	Copepoda	Calanoida	Candaciidae	Candacia		Candacia bipinnata	0.994667	5	5	301	301	60.2	60.2
126	28S	Arthropoda	Copepoda	Calanoida	Centropagidae	Centropages	*	Centropages abdominalis	0.997151	69		42902		621.768				1
127	28S	Arthropoda	Copepoda	Calanoida	Centropagidae	Centropages	**	Centropages abdominalis	0.997085		68		42285		621.838
128	28S	Arthropoda	Copepoda	Calanoida	Centropagidae	Centropages		Centropages bradyi	0.997059	9		2716		301.778				1
129	28S	Arthropoda	Copepoda	Calanoida	Centropagidae	Sinocalanus		Sinocalanus tenellus	0.994366	130	125	251935	249592	1937.96	1996.74
130	28S	Arthropoda	Copepoda	Calanoida	Clausocalanidae	Clausocalanus	*	Clausocalanus arcuicornis	0.994366	80		61809		772.612				1	1
131	28S	Arthropoda	Copepoda	Calanoida	Clausocalanidae	Clausocalanus	**	Clausocalanus arcuicornis	0.997093		80		62316		778.95
132	28S	Arthropoda	Copepoda	Calanoida	Clausocalanidae	Clausocalanus	*	Clausocalanus farrani	0.997167	47		891		18.9574			1			1
133	28S	Arthropoda	Copepoda	Calanoida	Clausocalanidae	Clausocalanus	**	Clausocalanus farrani	0.99435		47		891		18.9574
134	28S	Arthropoda	Copepoda	Calanoida	Clausocalanidae	Clausocalanus		Clausocalanus furcatus	0.997175	11	11	12043	12043	1094.82	1094.82
135	28S	Arthropoda	Copepoda	Calanoida	Clausocalanidae	Clausocalanus		Clausocalanus minor	0.997175	2	2	22	22	11	11
136	28S	Arthropoda	Copepoda	Calanoida	Clausocalanidae	Clausocalanus		Clausocalanus parapergens	0.982079	1		2		2				1	1
137	28S	Arthropoda	Copepoda	Calanoida	Clausocalanidae	Clausocalanus		Clausocalanus paululus	1	2	2	8	8	4	4
138	28S	Arthropoda	Copepoda	Calanoida	Clausocalanidae	Clausocalanus	*	Clausocalanus pergens	1	74		120669		1630.66			1	1	1
139	28S	Arthropoda	Copepoda	Calanoida	Clausocalanidae	Clausocalanus	**	Clausocalanus pergens	0.994302		73		120178		1646.27
140	28S	Arthropoda	Copepoda	Calanoida	Clausocalanidae	Ctenocalanus		Ctenocalanus vanus	0.99435	4	4	241	241	60.25	60.25
141	28S	Arthropoda	Copepoda	Calanoida	Clausocalanidae	Microcalanus		Microcalanus pygmaeus	0.991549	5	5	83	83	16.6	16.6
142	28S	Arthropoda	Copepoda	Calanoida	Clausocalanidae	Pseudocalanus	*	Pseudocalanus mimus	0.988796	103		893		8.6699		1	1	1
143	28S	Arthropoda	Copepoda	Calanoida	Clausocalanidae	Pseudocalanus	**	Pseudocalanus mimus	0.996732		170		2102006		12364.7
144	28S	Arthropoda	Copepoda	Calanoida	Clausocalanidae	Pseudocalanus		Pseudocalanus minutus	1	133	137	218853	210566	1645.51	1536.98
145	28S	Arthropoda	Copepoda	Calanoida	Clausocalanidae	Pseudocalanus		Pseudocalanus newmani	1	175		2252562		12871.8		1	1	1
146	28S	Arthropoda	Copepoda	Calanoida	Eucalanidae	Eucalanus	*	Eucalanus bungii	0.997175	39		63987		1640.69		1		1
147	28S	Arthropoda	Copepoda	Calanoida	Eucalanidae	Eucalanus	**	Eucalanus bungii	1		39		63987		1640.69
148	28S	Arthropoda	Copepoda	Calanoida	Eucalanidae	Eucalanus	*	Eucalanus hyalinus	0.997159	9		8314		923.778			1
149	28S	Arthropoda	Copepoda	Calanoida	Eucalanidae	Eucalanus	**	Eucalanus hyalinus	0.991501		9		8314		923.778
150	28S	Arthropoda	Copepoda	Calanoida	Euchaetidae	Paraeuchaeta		Paraeuchaeta parvula	0.991549	1	1	2	2	2	2
151	28S	Arthropoda	Copepoda	Calanoida	Euchaetidae	Paraeuchaeta		Paraeuchaeta russelli	0.997175	2	2	285	285	142.5	142.5
152	28S	Arthropoda	Copepoda	Calanoida	Metridinidae	Metridia	*	Metridia lucens	0.987879	2		4		2				1
153	28S	Arthropoda	Copepoda	Calanoida	Metridinidae	Metridia	**	Metridia lucens	0.99435		1		100		100
154	28S	Arthropoda	Copepoda	Calanoida	Metridinidae	Metridia	*	Metridia pacifica	1	27		461		17.0741		1	1	1
155	28S	Arthropoda	Copepoda	Calanoida	Metridinidae	Metridia	**	Metridia pacifica	1		73		267352		3662.36
156	28S	Arthropoda	Copepoda	Calanoida	Metridinidae	Pleuromamma		Pleuromamma abdominalis	0.997183	2	2	62	62	31	31
157	28S	Arthropoda	Copepoda	Calanoida	Metridinidae	Pleuromamma		Pleuromamma xiphias	0.99435	1	1	5	5	5	5
158	28S	Arthropoda	Copepoda	Calanoida	Paracalanidae	Acrocalanus		Acrocalanus longicornis	0.99435	1	1	134	134	134	134
159	28S	Arthropoda	Copepoda	Calanoida	Paracalanidae	Paracalanus		Paracalanus aculeatus	0.997175	2	2	21	21	10.5	10.5
160	28S	Arthropoda	Copepoda	Calanoida	Paracalanidae	Paracalanus		Paracalanus parvus	1	151	151	748336	748270	4955.87	4955.43
161	28S	Arthropoda	Copepoda	Calanoida	Paracalanidae	Paracalanus		Paracalanus tropicus	1	11	11	10456	10456	950.545	950.545
162	28S	Arthropoda	Copepoda	Calanoida	Pseudodiaptomidae	Pseudodiaptomus		Pseudodiaptomus marinus	0.99162	28	27	7430	7381	265.357	273.37
163	28S	Arthropoda	Copepoda	Calanoida	Scolecitrichidae	Scolecithricella		Scolecithricella dentata	0.994286	1		9		9					1
164	28S	Arthropoda	Copepoda	Calanoida	Scolecitrichidae	Scolecithricella		Scolecithricella minor	0.997143	9		391		43.4444		1	1
165	28S	Arthropoda	Copepoda	Calanoida	Temoridae	Temora	*	Temora discaudata	1	18		2879		159.944			1
166	28S	Arthropoda	Copepoda	Calanoida	Temoridae	Temora	**	Temora discaudata	0.991573		18		2879		159.944
167	28S	Arthropoda	Copepoda	Cyclopoida	Corycaeidae	Ditrichocorycaeus		Ditrichocorycaeus affinis	1	53		30260		570.943				1		1
168	28S	Arthropoda	Copepoda	Cyclopoida	Corycaeidae	Ditrichocorycaeus		Ditrichocorycaeus anglicus	0.992126		5		15		3
169	28S	Arthropoda	Copepoda	Cyclopoida	Oithonidae	Oithona	***	Oithona atlantica	0.994382	48	48	3477	3477	72.4375	72.4375
170	28S	Arthropoda	Copepoda	Cyclopoida	Oithonidae	Oithona	*	Oithona atlantica	1	127		247476		1948.63		1	1	1
171	28S	Arthropoda	Copepoda	Cyclopoida	Oithonidae	Oithona	**	Oithona atlantica	0.988764		3		13		4.33333
172	28S	Arthropoda	Copepoda	Cyclopoida	Oithonidae	Oithona	**	Oithona atlantica	1		124		247246		1993.92
173	28S	Arthropoda	Copepoda	Cyclopoida	Oithonidae	Oithona		Oithona helgolandica	0.997199	9	9	295	295	32.7778	32.7778
174	28S	Arthropoda	Copepoda	Cyclopoida	Oithonidae	Oithona		Oithona longispina	1	8		202		25.25					1
175	28S	Arthropoda	Copepoda	Cyclopoida	Oithonidae	Oithona		Oithona nana	0.994269	5		600		120					1	1
176	28S	Arthropoda	Copepoda	Cyclopoida	Oithonidae	Oithona		Oithona pulla	0.983051	5		265		53					1
177	28S	Arthropoda	Copepoda	Cyclopoida	Oithonidae	Oithona		Oithona setigera	0.997199	1		294		294						1
178	28S	Arthropoda	Copepoda	Cyclopoida	Oithonidae	Oithona	*	Oithona similis	1	105		36482		347.448		1	1	1	1	1
179	28S	Arthropoda	Copepoda	Cyclopoida	Oithonidae	Oithona	**	Oithona similis	0.997199		102		36411		356.971
180	28S	Arthropoda	Copepoda	Cyclopoida	Oncaeidae	Oncaea		Oncaea bispinosa	0.997167	14		241		17.2143					1
181	28S	Arthropoda	Copepoda	Cyclopoida	Oncaeidae	Oncaea		Oncaea mediterranea	0.997191	3		52		17.3333				1		1
182	28S	Arthropoda	Copepoda	Cyclopoida	Oncaeidae	Oncaea		Oncaea venusta	0.997191	43		2251		52.3488			1	1	1	2	1
183	28S	Arthropoda	Copepoda	Cyclopoida	Oncaeidae	Oncaea		Oncaea venusta venella	0.997191	1		321		321						1
184	28S	Arthropoda	Copepoda	Cyclopoida	Oncaeidae	Oncaea		Oncaea waldemari	1	15		1200		80		1			1	1
185	28S	Arthropoda	Copepoda	Cyclopoida	Oncaeidae	Oncaea		Oncaea zernovi	0.997183	2		169		84.5					1
186	28S	Arthropoda	Copepoda	Cyclopoida	Oncaeidae	Triconia		Triconia conifera	0.994366	2		5		2.5			1
187	28S	Arthropoda	Copepoda	Harpacticoida	Ectinosomatidae	Halectinosoma		Halectinosoma finmarchicum	0.985836	3	6	241	244	80.3333	40.6667
188	28S	Arthropoda	Copepoda	Harpacticoida	Ectinosomatidae	Microsetella		Microsetella norvegica	1	39		87593		2245.97		1	1		1	1	1
189	28S	Arthropoda	Copepoda	Harpacticoida	Ectinosomatidae	Microsetella		Microsetella rosea	1	6		153		25.5				1	1
190	28S	Arthropoda	Copepoda	Harpacticoida	Harpacticidae	Zaus		Zaus unisetosus	0.991477	101	98	275494	249239	2727.66	2543.26
191	28S	Arthropoda	Copepoda	Harpacticoida	Miraciidae	Macrosetella		Macrosetella gracilis	0.997167	3		4		1.33333						1	1
192	28S	Arthropoda	Copepoda	Harpacticoida	Tachidiidae	Euterpina		Euterpina acutifrons	0.997118	8		1123		140.375					1
193	28S	Arthropoda	Copepoda	Monstrilloida	Monstrillidae	Monstrilla		Monstrilla grandis	1	7	7	50661	50661	7237.29	7237.29
194	28S	Arthropoda	Copepoda	Monstrilloida	Monstrillidae	Monstrilla		Monstrilla helgolandica	1	1	1	8	8	8	8
195	28S	Arthropoda	Insecta	Diptera	Cecidomyiidae	Sitodiplosis		Sitodiplosis mosellana	0.984848	1	2	2	3	2	1.5
196	28S	Arthropoda	Malacostraca	Amphipoda	Hyperiidae	Parathemisto		Parathemisto japonica	0.991477	6		9		1.5		1	1
197	28S	Arthropoda	Malacostraca	Decapoda	Cancridae	Glebocarcinus		Glebocarcinus oregonensis	0.986622	3	3	5	5	1.66667	1.66667
198	28S	Arthropoda	Malacostraca	Decapoda	Cheiragonidae	Telmessus		Telmessus cheiragonus	1	3	3	75	75	25	25
199	28S	Arthropoda	Malacostraca	Decapoda	Hapalogastridae	Hapalogaster		Hapalogaster mertensii	0.990654	1	1	22	22	22	22
200	28S	Arthropoda	Malacostraca	Decapoda	Oregoniidae	Chionoecetes		Chionoecetes opilio	0.994595	4	4	180	180	45	45
201	28S	Arthropoda	Malacostraca	Decapoda	Paguridae	Pagurus		Pagurus kennerlyi	0.995327	7	7	474	474	67.7143	67.7143
202	28S	Arthropoda	Malacostraca	Decapoda	Pinnotheridae	Pinnixa		Pinnixa faba	0.99278	80	79	215310	192119	2691.38	2431.89
203	28S	Arthropoda	Malacostraca	Decapoda	Varunidae	Eriocheir		Eriocheir sinensis	0.994709	5	6	107	108	21.4	18
204	28S	Arthropoda	Malacostraca	Euphausiacea	Euphausiidae	Euphausia		Euphausia pacifica	1	6		180		30		1	1
205	28S	Chaetognatha	Sagittoidea	Aphragmophora	Sagittidae	Sagitta		Sagitta crassa	0.987047	8	7	28	24	3.5	3.42857
206	28S	Chaetognatha	Sagittoidea	Aphragmophora	Sagittidae	Sagitta	*	Sagitta elegans	1	16		5378		336.125			1
207	28S	Chaetognatha	Sagittoidea	Aphragmophora	Sagittidae	Sagitta	**	Sagitta elegans	1		16		5378		336.125
